# Supplementary material for: GAK and PRKCD are positive regulators of PRKN-independent mitophagy
Source: Nat Commun. 2021 Oct 20;12:6101. doi: 10.1038/s41467-021-26331-7 (PMC8528926; doi:10.1038/s41467-021-26331-7)
Supplement: Supplementary file 4 — Supplementary Data 1 [file 41467_2021_26331_MOESM4_ESM.xlsx]

## Sheet: Sheet1
	Gene Name	RefSeq	Lipid Binding Domain(s)	Sense siRNA			siRNA ID			Primary Screen
				Oligo #1	Oligo #2	Oligo #3	Oligo 1	Oligo 2	Oligo 3	Average (fold)	SEM
	ABR	NM_001092	PH, C2	GCGAAGAGAUCUACAUUAAtt	CGGCUAUUUUGUCAGCAAAtt	CGGACGUGAUUGAGAUGAAtt	s876	s877	s878	-0.14	0.09
	AKAP13	NM_006738	PH, C1	GCAUAUUGCUUGUAACUCAtt	GGAAGAAGCUUGUACGUGAtt	GGAUAAUAGACAGCAAGUUtt	s680	s681	s682	-0.74	0.04
	ANKFY1	NM_016376	FYVE	GGACUUCAUUUGAUGAGAAtt	GAAACUAGCAAAUCGGUUUtt	GUACAGCGAUCUGAAGAUAtt	s28198	s28199	s28200	0.15	0.1
	ARAF	NM_001654	C1	CGAGAUCUCAAGUCUAACAtt	GUGUUGACAUGAGUACCAAtt	UGCACAAUUUUGUACGGAAtt	s575	s576	s577	0.78	0.12
	ARHGAP29	NM_004815	C1	GCAUAGGUGUUGUUGAUCAtt	GACCAAGGCUAAAACGAAUtt	GGUCAACUCUCUACUGAUAtt	s484	s485	s486	0.09	0.05
	Arhgap33	NM_178252	PX (atypical)	GGAAGACAUUCUUUGCUCUtt	GAGGUUCUGUUCAGCGAUAtt	GGCAUGAGUUUGAUAGUGAtt	s107439	s107440	s107441	0.22	0.05
	ARHGEF2	NM_004723	PH, C1	GGAUCUACCUGUCACUACUtt	CCAAGUACCCGUUACUCAUtt	GCUUACCUGCGGCGAAUUAtt	s17545	s17546	s17547	-0.37	0.02
	Arhgef28	NM_012026	PH, C1	CGAUUUGGAUAUCAACUAUtt	CCGACUGCGUCUUAACGAAtt	GCUUCGCAGUCUUUCGUGAtt	s99834	s99835	s99836	0.1	0.05
	BRAF	NM_004333	C1	CAGAGGAUUUUAGUCUAUAtt	GCAUAAUCCACCAUCAAUAtt	CAGUUGUCUGGAUCCAUUUtt	s2080	s2081	s2082	0.01	0.05
	C2CD5	NM_014802	C2	GCUCGGAUGAAGUUACAGAtt	GGAAAUUUCCGGAAUCGUUtt	GCCUCAACCUGACUAAUCAtt	s19053	s19054	s19055	0.11	0.08
	CDC42BPA	NM_014826	PH, C1	GAUGGAAGAUGGAACGGUUtt	CCGCAAUCAUAGAUCAUGAtt	CCAUAUCUCUCGGUGUACAtt	s16098	s16096	s16097	-0.1	0.08
	CDC42BPB	NM_006035	PH, C1	CGAGAACGGCAUAACGAGAtt	CACUCAACUCCAUCGAAUAtt	GGCUGAUCCUUUGCUAUGAtt	s18401	s18402	s18403	0.41	0.14
	CDC42BPG	NM_017525	PH, C1	GCAAGAUCAUGAACCACGAtt	GGAUGUGAACGGGCACAUUtt	CAAACUCCCUGAUUCCCUUtt	s30983	s30984	s30985	-0.13	0.07
	CHN1	NM_001822	C1	CAUUGAAUGAUAUACGGUAtt	CAUUAUCACUGGUGCACUUtt	CUCUCUAUAUUGAAACCAAtt	s3016	s3017	s3018	-0.48	0.06
	CIT	NM_007174	PH, C1	GGAAGGUGAUGACCGUCUAtt	CGUGGAUUCUUACGGAAGAtt	GAUUCUUACGGAAGACGUAtt	s21910	s21911	s21912	0.12	0.06
	CLINT1	NM_014666	ENTH	GCUCCUAGCUUACCUCAUAtt	GCACAAUUGAUGACACCAUtt	GAAUGUUAAAAGACAACAAtt	s18644	s18645	s18646	0.53	0.12
	CPNE1	NM_152925	C2 x2	GAAUCUAUGACAUAGACAAtt	CCAUGUCAGUGAUCAUUGUtt	GCUACGCUUUGGAAUCUAUtt	s17023	s17024	s17025	0.77	0.12
	CPNE2	NM_152727	C2 x2	GGACUGAGGUGAUCAAGUAtt	UGUUCACCGUUGGAAUAGAtt	CUACUGGACCGGGAUGUUAtt	s47982	s47983	s47984	1.32	0.15
	CPNE3	NM_003909	C2 x2	CCAUUAAGGUGGAGUGUUAtt	GGAUAAUAAGGAUCUAUUUtt	GCAUUACGAUUUCAGCUGAtt	s17005	s17006	s17007	0.3	0.08
	CPNE7	NM_153636	C2 x2	GGAUUACGACUCUCGAGGAtt	AGUAUGAGGUGUCCCAUGAtt	CAGCCGAACGAGUACCUGAtt	s25879	s25880	s25881	1.04	0.16
	DAB2IP	NM_138709	PH, C2	CGAUCUUUCCGGUCUGAUAtt	GCUGUGGACUCCAAACAGAtt	GAGCAUGAGUGGACCAACAtt	s237	s238	s239	0.97	0.11
	DGKA	NM_201554	C1 x2	GGAUCGUAAAAAUAGCAAAtt	GCAUCGCAGUGCUAAACAUtt	CCGGAGAAGUUCAACAGCAtt	s3911	s3912	s3913	0.26	0.1
	DYSF	NM_003494	C2 x7	GCGUGAACCCUGUAUGGAAtt	GGACCUCCCUUCAACAUCAtt	GGGUCGACCUAUUUCCGAAtt	s15788	s15789	s15790	0.64	0.1
	EEA1	NM_003566	FYVE	GCUAAGUUGCAUUCCGAAAtt	GCUGGAUAAUACAACUGCAtt	GCAAUCUAGUCAACGGAGAtt	s15969	s15970	s15971	-0.06	0.07
	ENTHD1	NM_152512	ENTH	GCACAUAGAUGAAGCUGGAtt	CGAUCGCUAGAUUACAUGAtt	GAUUCAUGGUUGGAAAUCAtt	s45419	s45420	s45421	0.2	0.14
	EPN1	NM_013333	ENTH	AAUCCUUGGUGAUGAUUUUtt	GACUUUGACCGACUCCGCAtt	CAUCGUCCACAACUACUCAtt	s26712	s26713	s26714	-0.32	0.04
	EPN2	NM_148921	ENTH	CGCUGUUGGAUUUAAUGGAtt	GGAAAACACCUGAGUCCUUtt	AGAGCGAGCUUUAAAACUAtt	s22639	s230616	s230617	-0.15	0.06
	EPN3	NM_017957	ENTH	GACUCUCUGAGGUAGAAAAtt	CGUGUACAAGGCUCUAACAtt	CAACUACUCCGAGGCAGAAtt	s30052	s30053	s30054	0.26	0.05
	ESYT1	NM_015292	C2 x5	GGACUUGAACAUCAGCUAUtt	CCAUGAUCAUGGACUCCAUtt	GGGAAGGUGUUACAGGCUAtt	s23605	s23606	s23607	0.02	0.06
	Esyt2	NM_028731	C2 x3	GGAAACCACUUUUAGAGAUtt	GAGUAAGAUUCGAUACAAAtt	CAAAUCCUCUUGUCCAGAUtt	s78925	s78926	s78927	-0.37	0.05
	FAM148C	XM_065166	C2	GUGUCUCUGCUCAAAGGUUtt	GCAAUGUGUUGACGCCCGAtt	GGAGGUGACAAGUCUUGGAtt	s43053	s195676	s195677	-0.34	0.05
	FGD1	NM_004463	FYVE, PHx2	CCUUGGUGCUGUAUAUCUAtt	CAAGAUGUAUGGUGAGUAUtt	GCAAAAGGUGUUUCACAUUtt	s5121	s5122	s5123	0.19	0.2
	FGD2	NM_173558	FYVE, PHx2	AGAAGAAGAUCGUCCAGGAtt	UCGGUGACGUGAUCCAGAAtt	GGGCCGAACUGAAAUACGAtt	s48057	s48058	s48059	0.35	0.2
	FGD3	NM_033086	FYVE, PHx2	GAACUUUGACCGAGCCGUAtt	UCAUGGGCAUAUUCUCUAAtt	AGAGCUGAGUGGUAGCUUAtt	s40147	s40148	s40149	0.49	0.14
	FGD4	NM_139241	FYVE, PHx2	GAAGGAGACUAAUGAGCAAtt	CAACCACACCUCAACAAAAtt	GAAAGGAUUUGAUAAUGCAtt	s42476	s42477	s42478	0.18	0.09
	FGD5	NM_152536	FYVE, PHx2	GGAGGACAGUGCUUCAAGAtt	CGAAAGGUUUAGAAUCAGAtt	GACUAUUUAAACAACCUUUtt	s45682	s45683	s45684	0.08	0.11
	FGD6	NM_018351	FYVE, PHx2	GUCUGUCACCGUAUCGUCAtt	GAUGAGACUUUGACUAUAAtt	GAAGUUACCUCAUCCUAUUtt	s31503	s31504	s31505	-0.18	0.08
	FYCO1	NM_024513	FYVE	CCUGCAAUUUGAUCAGAAAtt	GAGGCACAGUUAGACGAUAtt	CACUGACCGUGGAAAAGGAtt	s35794	s35795	s35796	0.16	0.12
	GAK	XM_001127411	C2-tensin type	GUCCGUCGCUAAUUAUGCAtt	CACCAGAAAUCAUAGACUUtt	CGAGGAAUACAACACCAAUtt	s5527	s5528	s5529	-0.55	0.02
	GRAMD1A	NM_020895	GRAM	GGAGCGGCAUUGAAGACUAtt	GAAGUGACAUGUCUGAAGAtt	GAGGAGCUAUUGACAGACAtt	s33529	s33530	s33531	0.2	0.06
	GRAMD1B	NM_020716	GRAM	GAGAGUGAAUGUUACGUGAtt	CCAGUGCUAUGGGAACGAAtt	CUCUUAGAGUCCCAACAAAtt	s33112	s33113	s33114	0.68	0.11
	GRAMD1C	NM_017577	GRAM	CUGCUCGACUCAUCCCAAAtt	GAUUACUUCUAUACCGUGAtt	CCUACACUAUAGUCCUUAAtt	s29399	s29400	s29401	0.74	0.07
	GRAMD2	NM_001012642	GRAM	GGAUGUUCCCUUGGAGGAAtt	CAAAGAAUGCUGUCUAUGAtt	CGAGAAGGGAUAACACUGAtt	s47069	s47070	s47071	-0.18	0.03
	GRAMD3	NM_023927	GRAM	GGACACCCAUAAUACUGAAtt	CGACCUUCUACAUGAGAUAtt	GAAAGCUCUUUGUAUCAGAtt	s35302	s35303	s35304	-0.23	0.04
	GRAMD4	NM_015124	GRAM	GAAAUUGCCUUAUUGGAAAtt	CCUCCAAAGGAAGACCUGAtt	CCCAGAACCUUUUCGGGAAtt	s23148	s23149	s23150	0.52	0.03
	HECW1	NM_015052	C2	GGACAGCUGCAAUUCCGAUtt	GCUCCGCAAUUUCUACAGAtt	GAUGAGGUCUUGUCCGAAAtt	s22968	s22969	s22970	0.06	0.07
	HGS	NM_004712	FYVE	CGUCUUUCCAGAAUUCAAAtt	UGGAAUCUGUGGUAAAGAAtt	CACGGUAUCUCAACCGGAAtt	s17480	s17481	s17482	0.55	0.22
	HIP1	NM_005338	ENTH	CCACUUAAUUGAGCGACUAtt	GCAAAUCACAGAUCGAAGAtt	GAGCCUGUCUGAGAUAGAAtt	s6542	s6543	s6544	-0.1	0.04
	HIP1R	NM_003959	ENTH	GGACCGAUGUCAACAACAUtt	GCAGGAAUGUUCUCGCACAtt	GAUUGUGAGCUGAAGCUUUtt	s17203	s17204	s17205	0.24	0.06
	HS1BP3	NM_022460	PX	AGAUGGACAUCUUGCAGUAtt	UGAGGAGUUUUACCAGAAAtt	GGUGAUACCCAGAAAACCAtt	s34647	s34648	s34649	0.46	0.09
	ITCH	NM_031483	C2	CGGGCGAGUUUACUAUGUAtt	GGAACUGCUGCAUUAGAUAtt	GGAAUACAUCAGAAUGGUAtt	s38163	s38164	s38165	-0.38	0.05
	ITSN1	NM_003024	PH, C2	GCUCAACAUCUGUAGAUCAtt	CAAGAACUAUUCUUAUGCAtt	GAACGAAAGAUCAUAGAAUtt	s12793	s12794	s12795	-0.47	0.04
	ITSN2	NM_147152	PH, C2	CAACGUAAGGAUAAGGAUAtt	GGAGUGAAGUAAAACGGGAtt	CUGGAUCUGUAUCACCUAUtt	s27052	s27053	s27054	0.66	0.12
	KIF16B	NM_024704	PX	CAACUGCGUUUCUUCGAAUtt	GAAUUAUGGUGACGUAGAAtt	CCAAUAUGUUUCGCUUUAAtt	s31080	s31081	s31082	0.24	0.06
	LRBA	NM_006726	PH-Beach	GGCGGUAUAUCUCCAGUAAtt	GCUCGUUCUGAGUCAUAUAtt	GGUUACGUGUUAUCUACAAtt	s2735	s2736	s2737	-0.25	0.07
	LYST	NM_000081	PH-Beach	CCAAAUGACUUACUCGAAAtt	GCAACGGUGUUUCAUCACAtt	GCAUUAGCACUGCGAGUUAtt	s3028	s3029	s3030	-0.4	0.02
	MTM1	NM_000252	GRAM	CAUUGAAGGGUUCGAAAUAtt	GGUACUUUCUUAUUCAACUtt	CUGUGAAUCUGCUCGAGAAtt	s9041	s9042	s9043	0.54	0.05
	MTMR1	NM_003828	GRAM	GCUUAUAGCUGCUACAAUUtt	GUUACUACAGGACCAUUAAtt	GGAUCACCUUUAUAGCUGUtt	s16718	s16717	s16719	0	0.07
	MTMR2	NM_016156	GRAM	GGACAUCGAUUUCAACUAAtt	CUCUGACUGUCACGAAUUAtt	GAGAGAAUCAUUACGAAAAtt	s17014	s17015	s17016	-0.2	0.11
	MTMR3	NM_153050	FYVE	GCUGGACCCUUAUUACCGAtt	GGAACAUUCCUGUGCAACAtt	GGAUGGGUUUUGAUAUGAAtt	s17011	s17012	s17013	0.02	0.09
	MTMR4	NM_004687	FYVE	CGUACAUCCAGUGACCCUAtt	GGAUUUUGGGCACAAGUUUtt	GCAACACCUCUGAUCCUGAtt	s17383	s17384	s17385	0.07	0.07
	MYO9A	NM_006901	C1 x2	GGAUAGUUUUUCGAAUUAAtt	GCUCUUACUUUGGAUAUCAtt	GUAAUAGAGAGUAAUCGAAtt	s9220	s9221	s9222	-0.03	0.05
	MYO9B	NM_004145	C1	CGAUGUACUCUGUCCCGAAtt	GGAACUACCAGAUCGGGAAtt	GAAAAACGGUGACCGUCAAtt	s715	s716	s717	0.32	0.06
	MYOF	NM_133337	C2 x5	CGAACAACUCUGUAUCGUUtt	GGGACAUCGUUAUCGAAAUtt	GGUUGGACAUGAUUCCGGAtt	s25476	s25477	s25478	0.02	0.03
	NBEA	NM_015678	PH-Beach	GGAGACGAUUUGUUCGCAAtt	GGAUGUGAAAGCGAUAGUAtt	CGGACUACAAUGUUUCGUAtt	s25649	s25650	s25651	0.02	0.08
	NBEAL1	XM_001134432	PH-Beach	GGAUAUAACAGCUAGAGUAtt	CUAGUGCCUUGAGAGAUAAtt	CUAUGGUACUCACUAUUCAtt	s35186	s35187	s35188	0	0.02
	NBEAL2	XM_941211	PH-Beach	CCAUUGACAAGUUCCACUAtt	GCUACUUCCAUGUCCUUAAtt	CCAUACUGCUGUUACGUCUtt	s23313	s23314	s23315	-0.25	0.03
	NCF1	NM_000265	PX	CGAGUUCCAUAAAACCUUAtt	AGGGCACACUUACCGAGUAtt	AGACAUACUUGAUGCCCAAtt	s57647	s57648	s57649	0.45	0.12
	NCF4	NM_000631	PX	AAGUCUACGUGGGUGUGAAtt	GGAGGAUCCAAGUACCUCAtt	CCUCAGUCGGAUCAACAAAtt	s9306	s9307	s9308	0.49	0.18
	NEDD4L	NM_015277	C2	CAGAUAACCCUGAAUGACAtt	GGACAUCGCGAGUACCUAUtt	CCUUUGAAGAUUUACGAGAtt	s23569	s23570	s23571	-0.15	0.04
	NISCH	NM_007184	PX	GCCCAUCCUCUCUAACCAAtt	GAAUCAUGUUCGUUCAGGAtt	GGAUCGAACAGAUGGAGGAtt	s22092	s22093	s22094	0.45	0.08
	NOXO1	NM_144603	PX	CAAGAGGCUCCAAACGUUUtt	UGCGCGUGUUGGAAACGUCtt	GGAGUUGGGACGAAUUCAGtt	s195651	s195652	s195653	0.9	0.2
	NSMAF	NM_003580	PH-Beach, GRAM	CAACGGAUUUUAAAGAGUUtt	GGUGUAGACUUGAACAGCAtt	GCAAGCACACUGUUAGUUUtt	s16015	s16016	s16017	0.47	0.08
	OXR1	NM_181354	GRAM	CUAACGAACUUGUUCAAUUtt	GGAUUCUUUGAAUAGCAUAtt	CAAUUGAGGAUUCUAGUAAtt	s30111	s30112	s30113	0.05	0.08
	PCLO	XM_940805	C2 x2	CCACUAGUGAAACAACCAAtt	GGAUUACCUGUUACAAGAAtt	GGAGGACUUCAUUCGAAAAtt	s26249	s26250	s26251	-0.28	0.04
	PDZD8	NM_173791	C1	GCAUAUCCAUAUACAACAAtt	CAAUACUAGUUCUCGUUUAtt	GAGUUCUAUUAAGACGGUUtt	s42265	s42266	s42267	0.04	0.09
	PICALM	NM_001008660	ENTH	GGAUAUGACAUGUCUACAUtt	GGCAAGCACUGGUCUAUCUtt	CCACCUAGCAAGUUAGUAUtt	s15799	s15800	s15801	-0.09	0.05
	PIK3C2A	NM_002645	PX, C2, C2	GCCUACAACUUGAUAAGAAtt	GGAUCUUUUUAAACCUAUUtt	GGCUUUGAGUUGUCAAGCAtt	s10508	s10509	s10510	-0.04	0.11
	PIK3C2B	NM_002646	PX, C2	GCUCUGAUCCUACCCUUAAtt	CCUACAACCUCAUUCGCAAtt	CGGAAAACCUGCAAUCCUAtt	s10511	s10512	s10513	-0.02	0.11
	PIK3C2G	NM_004570	PX, C2	CCAUCUACCAGCUAAUCAAtt	GUAGCAUUCCUCCAACAAAtt	GCUACUGGGUGGGAGUAUAtt	s10514	s10515	s10516	0.28	0.14
	PIKFYVE	NM_152671	FYVE	CACUGAGGAUGAACGCAAAtt	GGAAAUCUCCUGCUCGAAAtt	CACCGCUACUGGUUGAGAAtt	s47254	s47255	s47256	0.23	0.11
	PLA2G4A	NM_024420	C2	GGGCUUGAAUCUCAAUACAtt	GAAUUUAGUCCAUACGAAAtt	CCGUAUCCCUUGAUACUGAtt	s10592	s10593	s10594	-0.42	0.03
	PLCB3	NM_000932	C2	GCAUAACACCUAUCUCACUtt	CGUCCUUUGUGGAGACCAAtt	GGCUGCUCAUCGAAAAGUAtt	s10619	s10620	s10621	-0.32	0.05
	PLCD1	NM_006225	PH, C2	CAACAAGAAUAAGAAUUCAtt	GGACCAGCGCAAUACACUAtt	GGAGUUUGCGUUUGAGGUAtt	s10625	s10626	s10627	0.6	0.12
	PLCD3	NM_133373	C2	UGGUCAACGUGGACAUGAAtt	GCAGCUCAUUCAGACCUAUtt	GGUUUGUGGUGGAAGAUUAtt	s41418	s41419	s41420	0.39	0.11
	PLCG1	NM_182811	PH x2, C2	GGGUGAAAAAGAUCCGUGAtt	GAAUCGUGAGGAUCGUAUAtt	GGACUUUGAUCGCUAUCAAtt	s10631	s10632	s10633	0.22	0.06
	PLCG2	NM_002661	PH, C2	GGAUCUCCUCGUCACAUAAtt	CAAUAUGGAAAGAGAUAUAtt	GGGAUUCCAUUGACCAGAAtt	s10634	s10635	s10636	0.11	0.12
	PLCH1	NM_014996	PH, C2	GGACGAAUGAUGCAGUUAAtt	CCAGUGUAUUAGUAAGAGUtt	GCAUAGAAGGCUUCACGAAtt	s22817	s22818	s22819	-0.02	0.07
	PLCL2	NM_015184	PH, C2	GCCGGAGUGUUGAAUUAGAtt	GGACUGCGGUACCUAAUUUtt	CCGUGGAUGAGGUAUUCAAtt	s23334	s23335	s23336	1.01	0.29
	PLD1	NM_002662	PX, PH	GCACUAUAUCUAUAUCGAAtt	CACUAUAUCUAUAUCGAAAtt	GGCACUAUAUCUAUAUCGAtt	s10637	s10638	s10639	-0.15	0.07
	PLD2	NM_002663	PX, PH	CCAUGUCUUUCUAUCGCAAtt	GUGUGAUUCUUGGAGCAAAtt	GAAGAAAUACCGUCAUUUUtt	s10640	s10641	s10642	-0.01	0.09
	PLEKHF1	NM_024310	FYVE, PH	CACAGGUCUUGGUAACAAAtt	CCAGCUGUCUCAUGCCUUUtt	CCUUUUUGCUGGACACUGUtt	s35643	s35644	s35645	-0.07	0.09
	PLEKHF2	NM_024613	FYVE, PH	CUAAAUCUUUUGCAGUUUAtt	GUAUAAGUAUAGUGGAAAAtt	GGAGAAGGAGUAUUGACUAtt	s36049	s36050	s36051	0.23	0.11
	PLEKHM1	NM_014798	PH x2, C1	GCAGAUCGGCUUCUCCUUUtt	GCACCUCAUUGGGAGGAGAtt	GGAUCAUCCACAACUGGGAtt	s19041	s19042	s19043	0.07	0.12
	PRKCA	NM_002737	C2, C1 x2	CAACGUACCCAUUCCGGAAtt	GGCUGUACUUCGUCAUGGAtt	GCUCCACACUAAAUCCGCAtt	s11092	s11094	s11093	0.23	0.04
	PRKCB	NM_212535	C2, C1 x2	GGUCUGUUCUUCUUACAGAtt	GGAUGAAACUGACCGAUUUtt	GAAUCGGACAAAGACAGAAtt	s11095	s11096	s11097	0.3	0.1
	PRKCD	NM_212539	C2, C1 x2	GGGACACUAUAUUCCAGAAtt	GGAUUAAAGUGUGAAGACUtt	GGAGUGACCGGAAACAUCAtt	s11099	s11098	s11100	-0.57	0.04
	PRKCI	NM_002740	C1	GAGACCUAAUGUUUCAUAUtt	GGAUAUGAUGGAGCAAAAAtt	GUAAUUCCAUAUAAUCCUUtt	s11110	s11111	s11112	-0.24	0.07
	PRKCZ	NM_002744	C1	CGUUCGACAUCAUCACCGAtt	GGACUUUGACCUAAUCAGAtt	CGAGGAUAUUGACUGGGUAtt	s11128	s11129	s11130	0.42	0.08
	PRKD2	NM_016457	PH, C1 x2	CAGUGGGCGUGAUCAUGUAtt	GAACAACACGACCAACAGAtt	AGAUGAUCCUGUCCAGUGAtt	s24644	s24645	s24646	-0.08	0.1
	PTEN	NM_000314	C2-tensin type	GCAUACGAUUUUAAGCGGAtt	CACCGCAUAUUAAAACGUAtt	GGUUUUCGAGUCCUAAUUAtt	s325	s326	s327	0.18	0.1
	PXK	NM_017771	PX	CGGAAUAUAUUAUUCGAGUtt	GGAUCUGAUCUACAAGGCAtt	GACAUAGGUUGGAGAAUAAtt	s29710	s29711	s29712	0.24	0.08
	RAB11FIP1	NM_001002814	C2	ACGAUGAGCUGAUUCAGCUtt	CGAGCUGGAAGACUACAUUtt	AGAAGGAAACGAUAAGCAAtt	s37090	s37091	s37092	0.89	0.09
	RAB11FIP2	NM_014904	C2	GCGCAUUCAAUGUCUGAUUtt	GGUUUAGAUUAGAAUCCAAtt	CGAGCUACCUGGAUUGCUAtt	s22475	s22476	s22477	0.56	0.02
	RAB11FIP5	NM_015470	C2	GGAACGCGGCGAGAUUGAAtt	GAAGAAGUAUGAUCUGGAAtt	GGCCGCGAGAAGUACAGUAtt	s25026	s25027	s25028	0.05	0.08
	RACGAP1	NM_013277	C1	CAGUGACUGUUCCCAAUGAtt	CAACUAAGCGAGGAGCAAAtt	GCGAAAAGCUGGAACGACAtt	s26550	s26551	s26552	0.67	0.09
	RAF1	NM_002880	C1	GGAACUGUUUAUAAGGGUAtt	GGAUUUCGAUGUCAGACUUtt	CGUGUUUUCUUGCCGAACAtt	s11749	s11750	s11751	0.91	0.06
	RASA1	NM_002890	PH, C2	CAUAGAUCACUAUCGAAAAtt	GAAUCGUUGUUGUUAUGCAtt	CCACGGAUGUUCAAUAUCAtt	s11820	s11819	s11821	-0.28	0.07
	RASA3	NM_007368	PH, C2 x2	CUCUUCAACUUGUACAUGAtt	GAAUUUACCUACCACAAAAtt	GCCCAUCGUGCUUAAAGAAtt	s355	s357	s356	0.37	0.12
	RASAL2	NM_170692	PH, C2 x2	GGAUCAUGCUGAGAUGCAAtt	GCAGGACAGUUCAACCUAAtt	CUAGUGAACUGAUAGACCAtt	s18125	s18126	s18127	-0.11	0.06
	Rbsn	NM_030081	FYVE	GAAAGUAUAUGAGCUAAUAtt	GGAUAUGAAUCAUUCAGUUtt	GGAAGAUCGUGAUGUCAAAtt	s95445	s95446	s95447	0.41	0.19
	RIMS1	NM_014989	FYVE, C2 x2	GUGCAUCGAUUUAAGCAGAtt	GCAUUCACCAGAACGAGAAtt	GGCUAUAGGUCUAGUGCUAtt	s22808	s22809	s22810	-0.04	0.1
	RIMS2	NM_014677	FYVE, C2 x2	CUACCGAAGUGAUCCGAAUtt	GCGAAUACCUGAUAGCACAtt	CCAACACGGAGGUUGCAAAtt	s18683	s18684	s18685	0.35	0.1
	ROCK1	NM_005406	PH, C1	GGUUAGAACAAGAGGUAAAtt	CGGUUAGAACAAGAGGUAAtt	GCUUGUAGGUGAUACACCUtt	s12097	s12098	s12099	-0.19	0.06
	ROCK2	NM_004850	PH, C1	GGAGAUUACCUUACGGAAAtt	GAGAUUACCUUACGGAAAAtt	GGAUCGAACCCAUGGAUCAtt	s18161	s18162	s18163	0.34	0.1
	RPH3A	NM_014954	FYVE, C2 x2	GAGUUUUUCUAUGACAUCAtt	CGAAUUCAAUGAGGAGUUUtt	CCUUGAAUCCCGAAUUCAAtt	s22610	s22611	s22612	0.01	0.1
	RPH3AL	NM_006987	FYVE	GCUCGUCGGUGUUCUGCAAtt	GGACCGGAAAGGCGACAAAtt	GAUAGUGACUCGGAUCUUAtt	s18218	s18219	s18220	0.03	0.09
	RPS6KC1	NM_012424	PX	GGAAUGGUGUUGAUACAAAtt	GGCAAACUGUGGUCAUAUAtt	CAAAUCCUAUAGUAUAACAtt	s25624	s25625	s25626	0.19	0.06
	RUFY1	NM_001040451	FYVE	CGACUAGUGUCAGAAAUCUtt	GGAAAAACCAACCAAGUUAtt	GAAUUACUGAUGUCCUUGAtt	s37102	s37103	s37104	0.07	0.08
	RUFY2	NM_017987	FYVE	GAGCUAGCAGUACAAGUUAtt	GGAUGUAGAGAAUGAGCUAtt	GAUUGAAGAGUUAGCAAUAtt	s31236	s31237	s31238	0.27	0.12
	RUFY4	NM_198483	FYVE	GCAACAAAGGAAGACUCUAtt	AGAAGAUCCCAGCCGCAUAtt	GAAAGUUCCAGGAAACAUAtt	s49837	s49838	s49839	-0.13	0.09
	SBF1	NM_002972	PH, GRAM	CUAAGACUGUGGACGAGAAtt	ACACGGAGGUGUUCAGGAAtt	GCACUGCUGUUUCCUCUCAtt	s12482	s12483	s12484	0.57	0.07
	SBF2	NM_030962	PH, GRAM	GAUGAUGAAUUGUACUCUAtt	GCACUAUUAAAAUUCCCGAtt	GGACUGGGAUGAUACACCUtt	s37818	s37819	s37820	0.36	0.08
	SGK3	NM_001033578	PX	GAGCAUUCCUUCAAAUGGAtt	GAGCAGGACUAAACGAAUUtt	CAUUAUUCCUUCCAAACAAtt	s24316	s24317	s24318	0.03	0.05
	SH3PXD2A	NM_014631	PX	GCUGGUGGUAUAUCAGAUAtt	GAAGGCUGGUGGUAUAUCAtt	CCAUGAUCCUGGAACAGUAtt	s18542	s18543	s18544	0.32	0.11
	SH3PXD2B	NM_001017995	PX	AGGUCGAGGUGAUCGAGAAtt	GCACAUUGGGAAAAAGAAAtt	CCAUGGAAGGAGGACAGAAtt	s49972	s49973	s49974	0.22	0.12
	Non-target control			AGUACUGCUUACGAUACGGtt	UAACGACGCGACGACGUAAtt	UCGUAAGUAAGCGCAACCCtt	s229084	s813	s814	0.04	0.05
	SMURF1	NM_020429	C2	CCUGCCCAGAGAUACGAAAtt	GCAUGAACUGAAACCCAAUtt	CCAUAUGAGUCCUAUGAGAtt	s32796	s32797	s32798	0.34	0.06
	SMURF2	NM_022739	C2	CACACUUGCUUCAAUCGAAtt	CACUUGCUUCAAUCGAAUAtt	CCGGAACAUUUAUCCUAUUtt	s34857	s34858	s34859	-0.38	0.07
	SNAP91	NM_014841	ENTH	GGAAUUUCUGGUACCACAAtt	CAAACGAUUUCUAACUAGAtt	GUUAUUAACUUACUCGAAAtt	s19161	s19162	s19163	0.1	0.06
	SNX1	NM_003099	PX	GGGCCGCUUUAGAAAGGUAtt	GCCUCAUAGGGAUGACAAAtt	CAACAGUGGUCCGAAAAGAtt	s13255	s13256	s13257	0.26	0.07
	SNX10	NM_013322	PX	GGCAGAGACUCCAAAGUAAtt	GAUAUGUAUUCAUACUAAUtt	GCACUUUUGCUUUCAGAUAtt	s26643	s26644	s26645	0.55	0.08
	SNX11	NM_152244	PX	CUCCAGUUGUUGACUCUGAtt	CCUCCAUACCAACAGCAAAtt	AGAUAUUCCUCCAUACCAAtt	s26697	s26698	s26699	-0.05	0.06
	SNX12	NM_013346	PX	UGAGGAGUCUUUCAUCGAAtt	CCACCUAUGAGGUUCGCAUtt	CUACCUAUCUUCAAGCUAAtt	s26739	s26740	s26741	0.14	0.12
	SNX13	NM_015132	PX	GGAUGAAGUAUUCGACUUAtt	GAGUAGCAGGAAAAACGAAtt	CGGCUCAACUUGACGAUAAtt	s23163	s23164	s23165	-0.07	0.06
	SNX14	NM_020468	PX	GAAAUUUGCAGAACCUAGAtt	CGUUUGGUCUCACUCAUAAtt	GAACAUUGGUCUGUCUAUAtt	s32927	s32928	s32929	0.01	0.06
	SNX15	NM_013306	PX	CCGCGCAGUUCAUCUCAAAtt	AGGAAGGUGUGAAGAAGAAtt	UCGCUUCACUGUGCACAUAtt	s26682	s26683	s26684	0.43	0.14
	SNX16	NM_022133	PX	GGGUCCAUUUGAUAGCCUAtt	GAUAGACCAUCUACACCUAtt	CACUUGAGGUUGAUCAAGAtt	s34409	s34410	s34411	0.34	0.07
	SNX17	NM_014748	PX	GCUUUAUGCUCAGACGGUAtt	GGGAGUCUAUGGUCAAACUtt	GUCUAUUCUUAGUUCGAGAtt	s18903	s18904	s18905	-0.03	0.06
	SNX18	NM_052870	PX	AGGUGACCGGCUUCAAAAAtt	CAUCAUCCACGUUCAGAAAtt	GCAGCGAUGAUGACUGGGAtt	s41342	s229521	s229522	0.15	0.08
	SNX19	NM_014758	PX	CACAUGCAAUGUAAUCUUAtt	CACUGUGAAUCGUCGCUAUtt	GUAUUGCCUUUGUCAAGAAtt	s53225	s53226	s53227	-0.05	0.07
	SNX2	NM_003100	PX	GCGACUUUCUUGGUUUGCAtt	GAACAGAUAUCUAAAACGAtt	GCAUAUAGAGUAACAACAAtt	s13258	s13259	s13260	0.34	0.1
	SNX20	NM_182854	PX	GCAUCGAGGAGAGAAAAGUtt	AGUUUGUGGUGUACCAAAUtt	GCAUGGGACCCAUAACCCAtt	s42740	s42741	s42742	-0.19	0.07
	SNX21	NM_152897	PX	GAACGAGUCUUGUUUCUCUtt	GCCGUUACUCGGACUUUGAtt	UGGUAAUUCAUGAAAAAUAtt	s40288	s40289	s40290	0.04	0.06
	SNX22	NM_024798	PX	GAAUUUGUAUGCUCUUAGAtt	GCUUCCAUGUGGAUCCCUAtt	GGCAGGGUCAAGAAGAUAAtt	s36495	s36496	s36497	-0.04	0.08
	SNX24	NM_014035	PX	CGACGACAAGGCUUGGAAAtt	GGCAGAAAGUUGUGGAUCUtt	CUUCUAAACAUGUUAGGAAtt	s26312	s26313	s26314	0.1	0.06
	SNX25	NM_031953	PX	GUCUCUCAGCUUACGUAUAtt	GGAUGAAAUAAUCCUAAUAtt	GCGAGUUUCAGAAUUUACAtt	s38290	s38291	s38292	0.13	0.06
	SNX27	NM_030918	PX	GAACAGUACUACAGACCAAtt	GGAACAACGGUUACAGUCAtt	GCAUUUGAAUGGGAUGAGAtt	s37695	s37696	s37697	-0.2	0.06
	SNX29	XM_001131890	PX	GAGUUUGUCGGAUUUUGAAtt	GAAUAUUUAUCGCCGGUAUtt	AGACGAUGAAUGGAAUAUUtt	s40838	s40839	s40840	0.33	0.08
	SNX3	NM_003795	PX	GCUGCGAAGUGAAUUAGAAtt	GAAUCUACUGUUAGAAGAAtt	AGACAAAUCUUCCUAUUUUtt	s16618	s16619	s16620	0.41	0.11
	SNX30	XM_376902	PX	CAGCUUCGGUGACAAGGAUtt	CCAGCCCACUCAUCUCAUUtt	GGGAACCAUUGAUCGAAUAtt	s53639	s53640	s53641	-0.12	0.08
	SNX31	NM_152628	PX	GCAGAUUGAAGUUCCGGAAtt	GAACUCUGCUGGAUACGGAtt	CCAUGGACCCAAACGUGUUtt	s46737	s46738	s46739	-0.2	0.1
	SNX32	NM_152760	PX	GCACCCUGAUUCUCCGGAAtt	AGGUGAAAUUCACUGUUCAtt	GAAAUUCACUGUUCAAACAtt	s48495	s48496	s48497	-0.02	0.07
	SNX33	NM_153271	PX	CAACCGUUUCUCAUGCUUUtt	CAAAUUCAAGGGCAUCAAAtt	GGCCGUAACCUCAACCGUUtt	s48887	s48888	s48889	0.17	0.1
	SNX4	NM_003794	PX	CAAGCUCUUUGGUCAAGAAtt	GCGACGGAUUGGUUUAGAAtt	GCUACCUUUUAGUUUACUAtt	s16615	s16616	s16617	-0.01	0.07
	SNX5	NM_152227	PX	GAGUUAAGGAGGUAGAUGAtt	CUGUAUCUGUGGACCUGAAtt	CGAUACUACAUGCUCAACAtt	s25876	s25877	s25878	0.26	0.07
	SNX6	NM_152233	PX	GGUCACUAGUGGAUUAUGAtt	GCAGAUGGAGUAAUCGUUUtt	GGAGAAGGGUCAAUGACGAtt	s33937	s33938	s33939	-0.22	0.07
	SNX7	NM_015976	PX	CAAUGAUAAACCAAAUCAAtt	GAAACUUUCAUUACGUAUAtt	CCGAAUUGCUGAUCAUCCAtt	s28045	s28046	s28047	0.54	0.15
	SNX8	NM_013321	PX	CAAUAGCUUUCACAAGCUUtt	GAUCUUCUCAUAUUCGGGAtt	CGUCAACUCUCAGAUCCAAtt	s26640	s26641	s26642	0.09	0.09
	SNX9	NM_016224	PX	CAGUCGUGCUAGUUCCUCAtt	GCAUCAUGUCUUACGCGUUtt	GCAGUUCCUAAAUUUCCGAtt	s28123	s28124	s28125	-0.1	0.06
	SYNGAP1	NM_006772	PH, C2	CGAACGAAGUCACAACCCAtt	GCACCGAACCCAAUACGUUtt	GCACGUUACCAGACAAUGAtt	s16846	s16847	s16848	0.83	0.2
	SYT7	NM_004200	C2 x2	CCAUCAUCGUGAACAUCAUtt	UCCAAGUCCUGGACUAUGAtt	AGAAGACGGUGACGAUGAAtt	s17291	s17292	s17293	-0.05	0.11
	SYTL1	NM_032872	C2 x2	CCUGGGUCGCAACAUCUUUtt	GAAGGACUGUUGGACCUCAtt	ACAUCUUUCUGGGCGAAGUtt	s39754	s39755	s39756	0.77	0.09
	SYTL2	NM_032379	C2 x2	GGACUCUACUUCAGAGGAAtt	GGGAUACAUUUAAGCGCAAtt	GGACUGAAGUGGACUGGAUtt	s29567	s29568	s29569	0.95	0.08
	SYTL4	NM_080737	C2 x2, FYVE-type	GCGGGACACUAUUAAUCCAtt	GAGUUACUGGAGAUAAAAAtt	GGAAAUAGAGUUGAAGAAAtt	s230068	s230069	s230070	-0.05	0.1
	SYTL5	NM_138780	C2 x2, FYVE-type	GGUUUGUGCUUCAACCCAAtt	CUCUUAGAAGCAAAACGUAtt	CAACAAGCGUAAGACCAAAtt	s41275	s41276	s41277	-0.26	0.09
	TBC1D8	NM_001102426	GRAM x2	GAACGAAACGGGAAUUGCUtt	CUCUACGACUUAUUCAAGAtt	CUAUUAUACAGGCUUCAUAtt	s230654	s230655	s230656	0.34	0.05
	TBC1D8B	NM_198881	GRAM x2	GGACUCUACUGCUAAAGUAtt	CUACUAAUCCUGACUAUUAtt	GGCAAUCAGUGUAGUGUAAtt	s29674	s29675	s29676	0.02	0.06
	TBC1D9	NM_015130	GRAM x2	GCGAUGAUGUGGAACCUUAtt	CUAUUACUCUUGCAGCUAUtt	GGAUUUGAACAAGAUCGAUtt	s23160	s23161	s23162	0.23	0.06
	TBC1D9B	NM_198868	GRAM x2	CGUGAUUUCUUGGUGCAGAtt	CAGAUGCGGUUUAAACAGAtt	GAGUGGACAUUGGACUCAAtt	s22941	s22942	s22943	0.14	0.05
	TNS1	NM_022648	C2-tensin type	GUUCCGCUCUCAAUCCUUUtt	CCAGGACACUUCUAAGUAUtt	CCAUCAUGCAGCAGAAUAAtt	s14299	s14300	s14301	0.24	0.12
	Tns2	NM_153533	C1, C2-tensin type	CCUGAGCUGUUGACAAGCAtt	CCCAUGUGCUUCAAUCCAAtt	GAACACCCUUUACAAGAGAtt	s102008	s102009	s102010	-0.09	0.04
	TNS3	NM_022748	C2-tensin type	GCUCAUUCAUUGUUCGAGAtt	CUUACGAAGCUUAACCCAAtt	GGAUCUGCAUCGUCAUCGAtt	s34875	s34876	s34877	0.24	0.11
	TPTE	NM_199261	C2-tensin type	CGUUAUGUACGUGAUCUAAtt	GAAAAUGUUCGGUACUUGAtt	AGAAGAGAUAUGUUGCAUAtt	s14361	s14362	s14363	0.73	0.11
	ULK1	XM_001133335	None	GCAUCGGCACCAUCGUCUAtt	GCAUCGGCACCAUCGUCUAtt	GCAUCGGCACCAUCGUCUAtt	s15963	s15963	s15963	-0.93	0.02
	UNC13A	NM_001080421	C2 x3, C1	GGUCCAAGCUGAUUACCCUtt	GCAUCACCUUCUUUCGGAUtt	CAAUGAGUAUGUGACGGAAtt	s22857	s22858	s22859	0.07	0.09
	UNC13B	NM_006377	C2 x3, C1	GAAGCGUACCAAGACCAUUtt	GGAUUGCGCUGAAGACUAUtt	GCACUUCUCUUAAGGACGAtt	s20574	s20575	s20576	-0.38	0.02
	UNC13D	NM_199242	C2 x2	ACUGAAUGGUUCCACCUGAtt	GGGACAAGAUCUUCCACAAtt	GAGCUUUGCUACAUGAACAtt	s47356	s47357	s47358	-0.52	0.07
	VAV2	NM_003371	PH, C1	CGUUUGACAAGACCACCAAtt	GCCUGCAAAAUGUUCCUCAtt	CAGCAUCGCGCAGAACAAAtt	s14753	s14754	s14755	0.73	0.08
	VPS36	NM_016075	GLUE	CAGUUACCAGAGAAACCUAtt	GCCCAUUCCAGAGUAGUAAtt	CCCAGUCAUUACAAACAAAtt	s27276	s27277	s27278	0.41	0.08
	WBP2	NM_012478	GRAM	CCGUAUUUGGUGCAAACUAtt	AGAGCAUCCUAAUGUCCUAtt	GCAUCCUAAUGUCCUAUGAtt	s24092	s24093	s24094	0.76	0.04
	WBP2NL	NM_152613	GRAM	GCCCGAGGAUUUCCACUUAtt	CUUCAUUAAGGGAACUAUUtt	UCAGCUCUAUGGGAAUUUAtt	s46539	s46540	s46541	-0.45	0.04
	WDFY1	NM_020830	FYVE	GGGUGUCUGCGAUUAUCUUtt	GCUCCUCAGUGGUUGGAAAtt	AGAUGAAGAUCGGACUUCUtt	s33388	s33389	s33390	-0.02	0.08
	WDFY2	NM_052950	FYVE	GCAUGUCUUUUAACCCGGAtt	GGAACUGACAAGGUUAUUAtt	GACUGUCCAUAGGUCUAGAtt	s41881	s41882	s41883	0.03	0.04
	WDFY3	NM_014991	FYVE, PH-Beach	GCUUAAAUUAUAUACCUUGtt	UGGUUAAUCUGAUAACUUCtt	GCACAUGACUCAGAAGGAAtt	s200499	s200500	s200501	0.19	0.07
	WDFY4	NM_020945	PH-Beach	GGAAGACUGAGGAUGUGAAtt	GACAAGUUAUUUUACAAGAtt	GGUUUAAAGAAGUUGAGAAtt	s229872	s229873	s229874	0.24	0.06
	WDR45	NM_007075	PROPPIN	UCCCAGAAGGGUACCCUUAtt	AGAUCGUGAUCGUGCUGAAtt	CGCUUCCAGUGAUAAGGGUtt	s21995	s21996	s21997	-0.47	0.04
	WDR45B	NM_019613	PROPPIN	GCUGCAACUAUUUAGCUUUtt	CUAUAACACUGAUCCACUAtt	GGAAUAAACAGUCCAGUUUtt	s32117	s32118	s32119	-0.16	0.07
	WIPI1	NM_017983	PROPPIN	GCACUAUUGCUGCCCAUGAtt	GAAACUCCCUGAAAACAGUtt	CCCUCUCAACGAUCCAGAAtt	s30081	s30082	s30083	0.46	0.07
	WIPI2	NM_016003	PROPPIN	GCAGGUCUUCGAUACCAUUtt	GUCUGGAAACGACCAAUGAtt	UGACGCAAGUGGAACUAAAtt	s25100	s25101	s25102	0.07	0.03
	WWP1	NM_007013	C2	CAGUAGUUCUUCUAAUCCAtt	GGUUCGGAACAGCAAUAUAtt	GCACGAAUGGAAUAGAUAAtt	s21788	s21789	s21790	0.52	0.05
	ZFYVE1	NM_178441	FYVE x2	GGAUGGGUCUCGCAAAAUAtt	GGAUGUAAGAAAAGCAUGAtt	CACUAGGUCUGGUAAAGGAtt	s28712	s28713	s28714	-0.08	0.11
	ZFYVE16	NM_014733	FYVE	GGUGGAUCUAGUUUCGUAAtt	GCGGCUAGCUUUACGAGAAtt	CCUUCGAAAUUACCAGUAUtt	s18852	s18853	s18854	0.41	0.13
	ZFYVE19	NM_001077268	FYVE	GGAGUACGGCUGUAAGAAUtt	AGUUCACCCUCUUCAAGAAtt	CCUUUGAGCUUAAAGAGCAtt	s39700	s39701	s39702	0.02	0.07
	ZFYVE21	NM_024071	FYVE, PH-like	GGACAAGGAGUGUCGGAGAtt	CUAUGAAAUCGAAAUUGUAtt	GACUUGUCGUCUUUCCAAUtt	s35465	s35466	s35467	0.34	0.11
	ZFYVE26	NM_015346	FYVE	GAAUGGUGUUUUACUCUAUtt	CCUUGCAAGAUGACGAUUAtt	GGAUGUGGUUGAGUACCUAtt	s23943	s23944	s23945	0.48	0.1
	ZFYVE27	NM_001002262	FYVE	CAGGUGAUGGUGUUCGAUAtt	CAGCAGAGGAUGAACCCAAtt	GAGCUGCAGUAAUUGUGGAtt	s42248	s42249	s42250	0	0.07
	ZFYVE28	NM_020972	FYVE	CUCUGAACUUGGACCGCAAtt	GAGAAGUAUUCUUAAAACAtt	GCAUUUCCCAAGACGUGGAtt	s33699	s33700	s33701	-0.06	0.07
	ZFYVE9	NM_004799	FYVE	GGACUGUAAUCUAAAUCCAtt	CGAUUACAAGUUUAACGGUtt	GGACAUUACAAAACGAUUUtt	s17931	s17932	s17933	-0.03	0.07
