# Supplementary material for: GAK and PRKCD are positive regulators of PRKN-independent mitophagy
Source: Nat Commun. 2021 Oct 20;12:6101. doi: 10.1038/s41467-021-26331-7 (PMC8528926; doi:10.1038/s41467-021-26331-7)
Supplement: Supplementary file 7 — Source Data [file 41467_2021_26331_MOESM7_ESM.xlsx]

## Sheet: Fig. 1
	Fig. 1b														Fig. 1b
															Two-way ANOVA
		Western Blot:													Tukey's multiple comparisons test	Mean Diff.	95.00% CI of diff.	Below threshold?	Summary	Adjusted P Value
															Control
															DMSO vs. BafA1	-0.4261	-10.15 to 9.301	No	ns	0.9931
															DMSO vs. DMSO siULK1	-0.2408	-9.968 to 9.486	No	ns	0.9978
															BafA1 vs. DMSO siULK1	0.1852	-9.542 to 9.912	No	ns	0.9987
															DFP
															DMSO vs. BafA1	25.95	16.22 to 35.68	Yes	****	<0.0001
															DMSO vs. DMSO siULK1	21.94	12.22 to 31.67	Yes	****	<0.0001
															BafA1 vs. DMSO siULK1	-4.006	-13.73 to 5.721	No	ns	0.5554
															Test details	Mean 1	Mean 2	Mean Diff.	SE of diff.	N1	N2	q	DF
		Quantification													Control
															DMSO vs. BafA1	1	1.426	-0.4261	3.811	4	4	0.1581	18
			Control				DFP								DMSO vs. DMSO siULK1	1	1.241	-0.2408	3.811	4	4	0.08936	18
	siNT	DMSO	1	1	1	1	38.3633	18.4763	19.0506	41.0626					BafA1 vs. DMSO siULK1	1.426	1.241	0.1852	3.811	4	4	0.06873	18
		BafA1 50nM	3.60502	1.71759	0.111198	0.270447	3.59154	1.42396	3.82298	4.31118
	siULK1	DMSO	3.50253	0.99269	0.107437	0.36068	11.8961	1.26038	7.11026	8.90776					DFP
															DMSO vs. BafA1	29.24	3.287	25.95	3.811	4	4	9.629	18
															DMSO vs. DMSO siULK1	29.24	7.294	21.94	3.811	4	4	8.143	18
															BafA1 vs. DMSO siULK1	3.287	7.294	-4.006	3.811	4	4	1.487	18
	Fig. 1d														Fig. 1d
															Two-way ANOVA
		Control						DFP							Number of families	1
	DMSO	1	1	1	1	1	1	0.611309	0.552153	0.402569	0.68003	0.726967	0.760603		Number of comparisons per family	2
	BafA1	1.18804	0.890962	1.02692				0.96895	0.816332	1.01868					Alpha	0.05
															Šídák's multiple comparisons test	Predicted (LS) mean diff.	95.00% CI of diff.	Below threshold?	Summary	Adjusted P Value
	Fig. 1f
															Control - DFP
		CON v DFP													DMSO	0.3777	0.2328 to 0.5227	Yes	***	0.0003
	GO Term	Change	SEM	n											BafA1	0.1007	-0.1043 to 0.3056	No	ns	0.371
	All	-0.0734	0.0108	3405
	Mitochondrion	-0.2439	0.024	671											Test details	Predicted (LS) mean 1	Predicted (LS) mean 2	Predicted (LS) mean diff.	SE of diff.	N1	N2	t	DF
	Mito Outer Membrane	-0.039	0.0943	74
	Mito Inner Membrane	-0.3528	0.0323	263											Control - DFP
	Mito Matrix	-0.3241	0.0345	277											DMSO	1	0.6223	0.3777	0.05117	6	6	7.381	7
	Mito Ribosome	-0.4762	0.059	67											BafA1	1.035	0.9347	0.1007	0.07237	3	3	1.391	7
	Respiratory Chain Complex	-0.6141	0.071	49
	ER	0.0972	0.0325	548											Šídák's multiple comparisons test	Predicted (LS) mean diff.	95.00% CI of diff.	Below threshold?	Summary	Adjusted P Value
	Peroxisome	-0.1284	0.08	51
	Lysosome	-0.0467	0.0353	202											DMSO - BafA1
	Lipid Droplet	-0.1311	0.088	29											Control	-0.03531	-0.2205 to 0.1498	No	ns	0.8708
	Endocytic Vesicle	0.1897	0.0625	95											DFP	-0.3124	-0.4975 to -0.1272	Yes	**	0.0017
	Cytoskeleton	-0.0651	0.0276	511
	Golgi Associated Vesicle	-0.113	0.1071	32											Test details	Predicted (LS) mean 1	Predicted (LS) mean 2	Predicted (LS) mean diff.	SE of diff.	N1	N2	t	DF
	Glycolytic Process	0.4407	0.2296	21
															DMSO - BafA1
															Control	1	1.035	-0.03531	0.07397	6	3	0.4773	14
															DFP	0.6223	0.9347	-0.3124	0.07397	6	3	4.223	14

## Sheet: Fig. 2
	Fig. 2a
	ULK1	BafA1	SNX6	SNX31	SNX27	SNX20	SNX30	SNX9	SNX13	SNX19	SNX11	SNX22	No_si	SNX17	SNX32	siNT	SNX4	RNAIMAX	SNX14	SGK3	SNX21	SNX8	SNX24	SNX25	SNX12	SNX18	SNX33	RPS6KC1	ARHGAP33	SH3PXD2B	KIF16B	PXK	SNX1	SNX5	SH3PXD2A	SNX29	SNX16	SNX2	SNX3	SNX15	NISCH	NCF1	HS1BP3	NCF4	SNX7	SNX10	NOXO1
	-0.660889	-0.897619	-0.368448	0.263066	0.0997845	-0.341267	-0.181794	0.00092006	-0.272642	0.167607	-0.192999	0.0489323	-0.107247	-0.128182	0.35968	0.226346	-0.274158	-0.212691	0.0818548	-0.203765	0.0580477	-0.105563	0.0315212	0.590749	-0.132529	0.343738	0.164288	-0.0548005	0.188682	-0.154609	0.0121972	0.217683	0.180238	0.140788	0.262098	0.336945	0.226584	0.683599	0.135132	0.447344	0.48718	0.691979	0.576126	0.118412	0.437702	0.298276	0.216245
	-0.89309	-0.87922	-0.11662	-0.12629	-0.49762	-0.77633	-0.55692	-0.32321	-0.10186	-0.59496	0.140521	-0.19805	0.065796	0.293857	-0.33289	-0.45344	-0.54017	-0.17953	0.040771	0.345421	-0.52831	-0.33722	-0.05234	-0.0724	0.268482	-0.72955	-0.56385	0.223685	0.281708	0.155619	0.172629	0.07244	-0.50877	0.228173	0.833413	0.033745	0.071604	-0.53701	-0.24612	0.786287	0.153939	0.430557	0.517761	0.480385	0.162572	0.152326	0.076674
	-0.58645	-0.59038	-0.17663	-0.20164	-0.18215	0.084634	-0.47592	0.034033	-0.25766	-0.2157	-0.04747	-0.23883	-0.03706	0.000995	-0.46406	-0.09777	-0.17651	0.329207	-0.13742	0.197131	0.251588	-0.01761	-0.40065	-0.21374	0.046416	0.309847	-0.10907	0.311935	0.635173	-0.28652	0.041256	0.012898	0.297988	-0.11118	0.104992	0.16391	0.105635	0.319481	-0.01537	0.59413	0.659764	1.62583	0.45097	1.07067	0.14959	0.455925	0.464579
	-0.70161	-0.6692	-0.10953	0.163216	-0.03037	0.018358	0.451655	0.009593	-0.10382	-0.05663	-0.22951	0.23419	-0.13878	-0.10699	0.174368	0.186016	0.051484	-0.05973	0.21161	-0.09339	-0.09847	0.268254	0.26328	0.277592	0.150546	0.271041	0.591358	-0.00645	0.007569	0.113582	0.298215	0.003238	0.43738	0.141289	0.407318	0.699297	0.298519	0.096851	0.441078	1.02001	0.283748	0.400781	0.406249	0.012795	0.979241	1.06372	0.233684
	-0.74905	-0.67619	0.103507	0.203373	-0.19822	-0.15999	0.261991	-0.07507	-0.15724	-0.05476	-0.11455	-0.01852	0.030875	0.034694	0.173832	0.180519	-0.03708	-0.06912	-0.00247	-0.03103	0.121271	0.407618	0.160251	0.266051	-0.23855	0.296908	0.660868	-0.09107	0.270321	0.01335	0.177712	-0.00281	0.414656	0.654814	0.266433	0.608595	0.225977	0.262043	0.550267	0.655839	0.323629	0.369323	0.292402	0.084626	1.37643	0.487617	0.303242
	-0.78104	-0.67207	0.055828	0.038607	-0.30472	-0.2379	0.217467	0.168831	-0.10878	-0.04614	-0.22292	0.310473	0.081386	0.12303	0.0909	-0.03758	0.124287	-0.10584	-0.02552	0.010447	0.163822	0.119378	0.11437	0.130192	0.271732	0.003867	0.444696	0.054903	0.265052	-0.04808	0.253781	0.125049	0.213584	0.460664	0.108071	0.555288	0.249695	0.225627	0.496789	0.913855	0.205065	0.354635	0.423437	-0.05471	0.860486	0.750729	0.407229
	-0.6172	-0.79418	-0.11016	-0.07049	-0.24641	-0.31112	-0.09744	-0.07671	-0.16531	0.025253	-0.153	0.21695	0.096089	-0.14848	0.022134	0.100934	-0.06459	-0.14385	0.052795	-0.3132	-0.02507	-0.09534	-0.03871	0.162739	-0.05407	0.022586	-0.41033	-0.01755	0.005796	-0.09841	0.512676	0.257261	0.27359	0.2676	0.220463	0.233429	0.200907	0.303394	0.116932	0.434811	0.329897	0.166304	0.38051	0.019546	0.856443	0.212603	0.581259
	-0.76682	-0.88714	-0.49358	0.042456	-0.23144	-0.03613	0.029001	-0.3452	-0.32721	0.043459	-0.11447	-0.2556	0.133078	-0.03779	0.034641	-0.04763	0.133271	-0.16036	-0.05994	-0.09573	-0.10399	0.172297	-0.01144	0.069057	-0.3675	0.006642	0.411596	0.154531	0.433561	-0.13143	-0.02437	-0.2809	0.027706	0.260507	-0.00469	0.210007	0.33215	0.232148	0.472995	-0.02916	-0.08782	0.39117	0.309874	0.170313	0.229211	0.334323	0.631463
	-0.76361	-0.7749	-0.04028	-0.18387	-0.2589	-0.04582	-0.06413	-0.23428	0.117513	0.004543	0.024931	0.095193	-0.13752	0.064136	-0.06579	-0.17896	-0.1231	0.31648	0.604154	-0.11274	0.191613	-0.2281	0.167258	0.1109	0.189276	0.226633	0.183498	0.0435	0.390698	0.856132	0.304717	0.05869	0.417429	0.045731	0.872414	0.293335	0.961018	0.077748	0.503634	0.283049	0.418263	0.055984	0.514047	1.69381	0.530534	0.607987	0.392641
	-0.14658	-0.32449	-0.15401	-0.23519	0.34307	0.145835	-0.2661	0.339652	0.264866	0.593609	0.435824	0.47721	-0.09006	-0.29576	0.030643	0.378346	0.471266	-0.10473	0.012876	-0.06267	0.276353	0.102745	0.4449	0.401083	0.170043	0.047753	0.119699	0.215441	0.098268	1.00241	-0.10999	0.613237	0.498504	0.202614	0.442859	0.653235	0.080543	1.11213	0.757977	0.35107	0.510585	0.038201	0.084447	0.503186	0.476291	0.726097	1.964
	-0.79507	-0.62294	-0.7777	-0.61129	-0.3151	0.039333	-0.63454	-0.44692	0.420804	-0.03259	-0.37438	-0.15918	-0.14655	0.365033	-0.0674	-0.08138	0.091765	0.199911	-0.11052	0.259704	0.300169	-0.05532	0.299043	0.157686	1.45071	-0.02329	0.095998	0.576878	0.011876	0.897355	0.392784	0.891882	0.437255	-0.12071	1.04433	-0.21338	0.396332	0.764064	0.977925	1.05822	0.447879	-0.00883	-0.12313	-0.1207	-0.20873	1.10198	1.84006
	-0.70409	-0.46108	-0.48525	-0.56699	-0.42822	0.031044	-0.08589	-0.19891	-0.11259	-0.22191	0.139375	-0.14758	-0.20096	-0.26102	0.362013	-0.00079	0.285021	0.021067	-0.27922	0.319986	0.108373	0.070425	0.287925	0.047274	-0.02715	0.615391	0.633085	0.502909	0.097686	0.022428	0.603797	0.357369	0.223848	0.660213	-0.22916	0.757938	0.608376	0.517526	1.19501	-0.59955	0.754355	0.105687	1.09233	-0.08412	-0.3147	0.331355	2.1486
	-0.90123	-0.86633	-0.15679	-0.84652	-0.2042	-0.53211	-0.18985	-0.12009	-0.07887	-0.13904	0.078442	-0.4473	-0.0371	-0.27054	-0.16206	-0.15283	0.118027	0.279897	-0.20793	-0.01931	-0.1998	0.931406	0.134576	-0.12687	0.033064	0.357892	0.102459	0.284066	0.291972	0.515433	0.486009	0.494603	0.406502	0.596043	-0.13689	0.000985	0.637526	0.494136	-0.02088	-0.33575	0.955898	0.755855	1.01948	1.64912	1.50365	0.633276	1.76552
	-0.8336			-0.73305	-0.34141	-0.50001	-0.05361			-0.18346		-0.47334	-0.00429		-0.40248	-0.22347	-0.13085	-0.04723		0.177519	-0.02067		-0.05172	-0.042		0.311603	0.000236	0.418371	0.078598			0.586676				0.251093		0.226657	0.434348		0.824165	0.95671		1.32759			1.59874
																0.0935911
																0.567166
																-0.19438
																0.01249
																-0.14227
																0.06203
																0.025631
																0.074911
																0.287515
																0.028019
																0.180684
																-0.13951
																0.175496
	Fig. 2b
	ULK1	BafA1	SYTL5	FGD6	PLD1	RUFY4	ZFYVE1	PLEKHF1	ZFYVE28	RNAIMAX	EEA1	SYTL4	RIMS1	PIK3C2A	No_si	ZFYVE9	WDFY1	PIK3C2B	PLD2	siNT	ZFYVE27	RPH3A	MTMR3	ZFYVE19	RPH3AL	WDFY2	MTMR4	RUFY1	FGD5	ANKFY1	FYCO1	FGD4	WDFY3	FGD1	PLEKHF2	PIKFYVE	RUFY2	PIK3C2G	ZFYVE21	FGD2	RIMS2	ZFYVE16	RBSN	ZFYVE26	FGD3	HGS
	-0.75234	-0.84357	-0.26922	-0.31269	-0.37808	-0.01125	-0.26913	-0.38131	-0.28844	0.39351	0.330301	-0.33705	-0.22683	-0.40485	-0.07633	-0.3072	-0.08452	-0.29518	-0.4336	-0.2956	-0.22392	-0.27668	0.12784	-0.21223	0.014628	-0.0555	0.430066	0.023602	-0.26794	0.603146	0.475144	-0.29925	-0.20419	-0.34512	-0.29551	0.00963	-0.02119	-0.29697	-0.06466	-0.38183	-0.27216	-0.11035	0.087378	-0.1055	-0.23663	-0.10395
	-0.75944	-0.91589	-0.13861	-0.16541	-0.28804	-0.22626	-0.46079	-0.21978	-0.28423	0.246367	0.229587	-0.43042	-0.17425	-0.25039	0.057858	-0.30596	-0.18488	-0.5503	-0.27178	-0.06584	-0.31101	-0.05085	0.268574	-0.31027	-0.17372	-0.00483	-0.10705	0.005968	-0.23955	-0.00552	0.079556	0.088286	-0.01709	-0.20014	-0.04855	-0.18254	-0.24756	-0.26351	0.231168	-0.10675	-0.0014	-0.23046	-0.06767	0.162292	-0.07223	0.220506
	-0.77569	-0.92658	-0.31787	-0.40447	-0.20203	-0.34278	-0.43155	-0.58103	-0.26332	-0.07963	-0.40987	-0.25553	-0.00269	-0.41505	0.292322	-0.3868	0.574388	-0.58115	-0.42459	0.079839	-0.31069	-0.51559	-0.19728	-0.54369	0.412438	0.195614	-0.08088	-0.27894	-0.39581	-0.13487	-0.40994	-0.26893	-0.23375	-0.58693	0.051131	-0.31241	-0.2681	-0.25066	0.203722	-0.08862	0.195553	-0.34467	-0.35201	0.217912	0.069061	0.746002
	-0.61607	-0.79986	0.318811	-0.38671	-0.37219	-0.11391	-0.14409	0.012743	0.170605	-0.24533	0.064493	0.328428	0.381355	-0.0368	-0.00805	0.046336	-0.36208	0.184251	0.179454	-0.12728	-0.09909	-0.04278	-0.06468	0.128854	-0.09174	0.023143	0.367158	0.274438	0.105116	0.09173	0.065255	0.707635	0.39366	-0.34343	0.526679	0.224564	-0.26938	1.11743	1.02462	0.192472	0.208171	1.02169	0.093914	0.58061	0.570267	0.156309
	-0.74493	-0.90538	-0.47284	0.120136	0.369985	0.777533	0.160101	-0.37385	-0.01182	-0.20819	-0.49641	-0.25559	-0.37973	-0.01273	-0.25909	-0.28036	-0.05018	0.102377	-0.07686	0.0327	-0.04961	-0.1134	-0.50554	0.313848	0.098551	-0.21768	-0.39891	-0.47383	0.573463	-0.06596	-0.46007	0.183385	-0.20977	0.123754	-0.16178	1.14321	0.014459	0.316566	0.452536	-0.266	-0.02185	0.240117	0.28066	0.154256	-0.05864	-0.57072
	-0.6198	-0.68879	-0.13357	-0.39981	-0.15828	0.126171	0.456127	-0.23892	-0.57547	-0.34675	0.035517	-0.60409	0.915466	-0.12405	-0.16029	0.062404	-0.26791	-0.25327	-0.09433	0.198585	0.10204	-0.22393	-0.48992	0.506557	-0.39126	0.256178	-0.20945	0.658034	-0.55518	0.052585	-0.35105	-0.18219	0.579941	0.198054	-0.03905	0.758843	0.368267	0.745273	0.961144	0.055901	0.414299	0.25159	-0.00252	0.6611	0.362929	-0.04495
	-0.58032	-0.83578	0.213854	0.166669	-0.24413	-0.4829	-0.30697	-0.14326	-0.03063	-0.01458	-0.00616	0.350965	0.233635	-0.16055	0.069748	0.030665	-0.0016	0.081098	0.017184	-0.19459	-0.32566	-0.12098	-0.1853	0.001755	-0.19571	0.035765	0.032791	-0.38384	0.278928	0.365706	0.072882	0.20825	0.063608	0.036323	0.925885	0.192245	0.117328	-0.17728	0.455175	0.160181	0.549491	0.010719	-0.22149	0.337059	0.754922	0.267266
	-0.79365	-0.86551	-0.26093	-0.37143	-0.31802	-0.10741	0.503672	-0.32596	0.180971	-0.14672	-0.13373	-0.4832	-0.36688	-0.36388	0.444617	-0.53571	-0.2581	-0.1791	0.053309	-0.27592	0.48838	-0.27356	0.346972	-0.09945	-0.40173	0.281713	0.025991	0.32122	-0.31707	0.49118	0.156444	0.316708	0.418954	-0.43728	-0.34313	-0.23096	0.244493	-0.17748	0.906514	-0.39461	-0.04375	0.168087	-0.14272	0.898054	0.109546	-0.17961
	-0.67737	-0.67593	0.275274	-0.29749	-0.25337	-0.07517	0.844274	-0.28792	0.447865	0.162281	0.239369	-0.0267	-0.133	-0.20464	0.076823	0.094249	-0.05826	-0.33003	-0.26649	-0.15333	0.155706	0.072188	0.191651	0.155552	0.126915	-0.10197	0.067223	0.045381	0.203227	0.461291	0.379323	0.706819	0.364982	-0.00262	0.52148	0.333975	0.091494	0.388946	0.568395	-0.11036	0.282248	0.463419	-0.06454	0.139527	0.374887	0.885678
	-0.95031	-0.82115	-0.59244	0.001566	-0.33384	-0.33809	-0.33003	0.044919	0.06431	-0.12107	-0.21498	0.247698	-0.47798	0.044132	-0.43935	0.2	0.564191	0.288268	0.371635	0.362772	0.393761	0.76291	0.00638	0.159289	0.979138	0.042707	-0.00958	0.238422	0.329315	-0.34078	0.188761	0.087466	0.247644	1.4581	0.086127	0.26977	0.973429	0.354303	-0.14276	1.49465	0.828767	0.630321	2.19832	1.16201	1.05915	1.22242
	-0.95679	-0.66727	-0.58014	-0.20393	-0.1582	-0.24322	-0.01636	0.275639	0.123287	-0.1258	-0.22539	0.052567	0.094208	0.105986	-0.19356	0.302509	0.195181	0.259869	0.647772	0.021989	0.032508	0.722126	0.321099	0.296025	-0.02368	0.182404	0.144998	0.42504	0.122	-0.33623	0.327256	0.009723	0.185011	0.938025	0.248349	0.519812	1.03739	0.147563	0.130435	1.14708	0.772636	1.0511	1.21763	0.750045	1.1008	0.104768
	-0.96306	-0.61267	-0.54208	0.49733	0.361634	-0.55184	-0.34185	0.460826	-0.04474	-0.39665	-0.29089	0.665189	-0.05736	1.18529	-0.27694	0.298059	-0.19079	0.727946	0.182557	0.454908	0.279487	0.3362	-0.36088	-0.08312	7.06e-05	-0.07535	-0.13982	-0.11395	0.920078	-0.34096	-0.19035	0.650997	0.466464	1.97807	0.909256	0.072384	0.831565	0.949962	0.110657	1.98905	0.935565	0.761475	1.12441	0.889832	1.60687	0.842587
	-0.90898	-0.18378	-0.47193	-0.47097	-0.00531	-0.19737	-0.5743	0.354906	-0.28695	0.053059	-0.02779	0.197545	-0.07879	0.149178	0.036024	0.272315	-0.29547	0.330036		-0.07518	-0.09808	-0.08594	0.431762	-0.07227	-0.11965	-0.19463	0.412928	0.194026	0.095539	0.398209	1.13493	0.195799	0.397409	-0.01264	0.25991	0.051772	0.403577	0.837292	-0.13714	0.764204	0.520686	0.706107	0.758006	0.384359	0.692652	2.07552
	-0.82283		-0.64466	-0.35586		-0.04469	-0.15802	0.47402	-0.10219	-0.01499	0.086635	-0.10488	-0.31851		-0.08145	0.123078	0.128338			0.09283	0.025131	-7.9e-05	0.326095	0.048366	0.152165	0.061781	0.388927	0.083212	0.332463	0.893738	0.79877	0.114915	0.180413	-0.08885	0.558374	0.412434	0.505634		0.079766	0.382818	0.502446	1.08031	0.849761	0.454538	0.566808	2.12938
																				-0.02158
																				-0.23839
																				-0.29253
																				0.129445
																				0.15119
																				0.514331
																				-0.03381
																				0.216492
																				0.119763
																				0.197648
																				0.297369
																				-0.05826
																				0.035646
																				0.103112
	Fig. 2c
	ULK1	BafA1	AKAP13	PRKCD	CHN1	UNC13B	ARHGEF2	PRKCI	ROCK1	ABR	CDC42BPG	CDC42BPA	No_si	Tns2	PRKD2	MYO9A	siNT	BRAF	RNAIMAX	PDZD8	HECW1	PLEKHM1	UNC13A	ARHGAP29	Arhgef28	CIT	PRKCA	DGKA	PRKCB	MYO9B	ROCK2	CDC42BPB	PRKCZ	RACGAP1	VAV2	ARAF	RAF1
	-0.915121	-0.81536	-0.72437	-0.574094	-0.342611	-0.372374	-0.336138	-0.163647	-0.0744163	-0.353521	0.0845796	-0.256242	-0.112152	-0.296917	-0.0749013	-0.126432	0.0398638	-0.0769276	0.00690074	-0.0530424	-0.0821284	-0.136737	0.0182929	0.118485	0.00576595	-0.00200556	0.236068	0.133416	0.00836977	0.211402	0.0548129	0.26825	0.250001	0.355956	0.728659	0.488487	0.674107
	-0.95499	-0.84607	-0.68091	-0.5335	-0.22849	-0.40282	-0.26403	0.019215	-0.37819	-0.33897	-0.16722	-0.35839	0.034576	-0.15028	-0.31695	-0.14989	-0.23368	0.104254	0.060226	0.324346	-0.06339	-0.23499	0.16248	0.099941	0.166267	-0.11464	0.138543	0.276964	0.412801	0.356607	-0.0347	0.018126	0.228049	0.637851	0.268476	0.549489	0.908436
	-0.84269	-0.71933	-0.79391	-0.43254	-0.40707	-0.42024	-0.3478	-0.42435	-0.17415	-0.02893	0.102659	0.01772	-0.03785	-0.11073	-0.11132	-0.02493	0.15023	-0.06309	-0.13974	0.09491	0.137214	0.230906	-0.02381	-0.15357	0.129928	0.206773	0.130198	0.174799	0.307447	0.336804	0.303329	0.52327	0.378862	0.607905	0.775838	0.498147	0.947066
	-0.91963	-0.84446	-0.64859	-0.76406	-0.65464	-0.45969	-0.37568	-0.1555	-0.11863	-0.42197	-0.13949	-0.13353	-0.09658	0.070273	0.142158	0.154808	0.027196	-0.20286	-0.14177	0.088366	-0.1438	0.033604	0.419746	0.062021	-0.12994	0.083134	0.137042	-0.15678	0.430227	0.554142	0.295593	0.600157	0.561868	0.503173	0.888645	0.707464	0.924235
	-0.94058	-0.78274	-0.77249	-0.49887	-0.44821	-0.27472	-0.44279	-0.22124	-0.2616	0.087529	-0.25785	-0.11888	0.082418	-0.03704	0.030421	-0.02062	0.033992	0.146105	-0.09608	0.047015	0.413297	0.524403	0.137587	0.080587	0.324304	0.200616	0.461009	0.615968	0.516128	0.38073	0.572088	0.262779	0.751974	1.0949	0.957619	1.1914	1.06208
	-0.96703	-0.83978	-0.65402	-0.61701	-0.57979	-0.32241	-0.41292	-0.20926	0.065181	0.116784	-0.06225	0.289232	-0.2174	-0.05333	0.236917	0.164829	-0.03143	0.188357	0.227306	0.178007	0.17901	0.327047	0.146703	0.186767	0.166934	0.328378	0.230716	0.594882	0.592648	0.051824	0.606123	1.11733	0.557303	0.709547	0.731142	1.26386	1.11647
																	0.0653873
																	0.138882
																	0.027354
																	0.211152
																	-0.02033
																	0.021519
	Fig. 2d
	ULK1	GAK	UNC13D	ITSN1	PLA2G4A	SMURF2	ITCH	ESYT2	FAM148C	PLCB3	RASA1	PCLO	No_si	NEDD4L	RASAL2	RNAIMAX	SYT7	PLCH1	ESYT1	MYOF	siNT	RAB11FIP5	PLCG2	C2CD5	PTEN	PLCG1	TNS3	TNS1	CPNE3	SMURF1	RASA3	PLCD3	WWP1	RAB11FIP2	PLCD1	DYSF	ITSN2	TPTE	CPNE1	SYTL1	SYNGAP1	RAB11FIP1	SYTL2	DAB2IP	PLCL2	CPNE7	CPNE2
	-0.841564	-0.626467	-0.751461	-0.58824	-0.493633	-0.48293	-0.301482	-0.138934	-0.43848	-0.369621	-0.431262	-0.36155	-0.21278	-0.273287	-0.209425	0.043288	-0.46366	-0.263357	0.0164597	0.017208	0.168205	-0.139482	-0.162581	0.020432	-0.256244	0.0681429	-0.00670984	-0.149136	0.252746	0.132192	0.168448	0.158588	0.673527	0.568936	0.240909	0.753585	0.199295	0.525858	0.79037	0.844058	-0.0242402	0.691019	0.924957	0.626022	-0.223938	1.22102	0.951439
	-0.94771	-0.60491	-0.61132	-0.45812	-0.32426	-0.50204	-0.21277	-0.44142	-0.29576	-0.23963	-0.46319	-0.30634	0.061766	-0.05549	-0.08794	-0.06334	-0.22296	0.062368	0.141908	0.118215	0.073749	-0.10991	0.135919	0.330868	0.166192	0.133797	-0.09105	-0.05415	0.42733	0.327372	-0.01687	0.350934	0.554704	0.587086	0.693085	0.989739	0.536163	0.369055	1.18666	1.04575	0.752117	0.873201	0.969786	0.726652	1.00178	1.6188	1.13299
	-0.61324	-0.48572	-0.58941	-0.33613	-0.39757	-0.16945	-0.33954	-0.31978	-0.51402	-0.4651		-0.38769	-0.23181	-0.23411	-0.11294	-0.10943	-0.11472	-0.1636	-0.08716	0.00334	-0.07973	0.041194	-0.20674	-0.1543	0.198114	0.307229	0.317192	0.250162	0.013337	0.198114	0.845579	0.295341	0.454816	0.529566	0.409513	0.79006	0.792812	0.792812	0.984403	1.01202	1.38355	1.01332	0.993094	1.38355	0.664644	1.16333	0.997981
	-0.93602	-0.53932	-0.36964	-0.58819	-0.43901	-0.57288	-0.44359	-0.43557	-0.3037	-0.19038	-0.22874	-0.19483	-0.12275	-0.0652	-0.17956	-0.00723	0.081576	0.19998	-0.05279	0.083195	0.06646	0.011435	0.638088	0.342203	0.244665	0.397626	0.252128	0.468337	0.31583	0.38975	0.408156	0.887913	0.345512	0.589101	0.932929	0.468489	0.600739	0.655166	0.720579	0.614228	0.820234	1.05398	0.933508	1.00267	1.58162	0.846722	1.94245
	-0.81851	-0.50179	-0.49723	-0.45227	-0.37756	-0.36452	-0.4201	-0.42973	-0.17699	-0.21358	-0.07657	-0.19407	-0.10757	-0.03503	0.170918	-0.04778	0.136108	0.094315	0.248586	0.008971	0.009021	0.053045	0.140689	0.101034	0.238702	0.09559	0.275446	0.338283	0.551093	0.517353	0.426754	0.226041	0.549274	0.450456	0.412402	0.37642	0.773722	1.03056	0.35234	0.504144	0.916646	0.598928	0.629301	0.918377	1.32822	0.450297	1.4538
	-0.61092	-0.55988	-0.31387	-0.42476	-0.49609	-0.17186	-0.54022	-0.46778	-0.28487	-0.42613	-0.19843	-0.20808	-0.30469	-0.24371	-0.23968	-0.12689	0.294302	-0.02192	-0.14053	-0.08827	-0.08536	0.429201	0.08494	0.004046	0.462247	0.338701	0.668478	0.582607	0.21179	0.462247	0.383482	0.391277	0.567866	0.622532	0.93343	0.447175	1.03523	1.03523	0.557517	0.60239	1.15487	1.13845	1.24689	1.15487	1.6907	0.963083	1.42755
																					0.00128648
																					-0.07217
																					0.420966
																					0.063511
																					0.146331
																					0.212252
	Fig. 2e
	ULK1	BafA1	WDR45	WBP2NL	LYST	EPN1	NBEAL2	LRBA	GRAMD3	MTMR2	GRAMD2	WDR45B	EPN2	HIP1	PICALM	No_si	siNT	RNAIMAX	NBEAL1	MTMR1	TBC1D8B	NBEA	OXR1	WIPI2	SNAP91	TBC1D9B	GRAMD1A	ENTHD1	TBC1D9	WDFY4	HIP1R	EPN3	TBC1D8	SBF2	VPS36	WIPI1	NSMAF	GRAMD4	CLINT1	MTM1	SBF1	GRAMD1B	GRAMD1C	WBP2
	-0.94016	-0.81988	-0.53257	-0.47289	-0.33314	-0.24641	-0.12781	0.048819	-0.17931	-0.02612	-0.2316	-0.05196	-0.03068	-0.00731	0.105168	-0.11926	-0.00875	0.186967	0.018762	0.219276	0.200014	0.302622	0.159291	0.192561	-0.00485	0.167037	0.456575	-0.11516	0.376225	0.433298	0.28724	0.176077	0.471754	0.289377	0.390746	0.245646	0.727731	0.423477	0.519009	0.647274	0.632447	0.70065	0.770065	0.678366
	-0.88362	-0.79939	-0.56583	-0.35299	-0.36147	-0.44009	-0.28488	-0.13434	-0.20467	0.02139	-0.21306	0.033756	-0.04987	-0.12272	-0.18612	-0.04786	0.079034	-0.04621	-0.01521	0.138516	0.027991	-0.14964	0.306043	0.082618	-0.12723	0.211129	0.210676	0.032935	0.150866	0.148359	0.146897	0.149706	0.336596	0.210385	0.223728	0.262979	0.637578	0.462439	0.348839	0.631935	0.591149	0.460658	0.607716	0.649159
	-0.89233		-0.5304	-0.33525	-0.37613		-0.30208	-0.33252	-0.12951	0.12284	-0.24681		-0.39381	-0.03336		-0.11678	0.013421	-0.08792	0.076211	-0.24681	0.165718	-0.01146	0.141419	0.055605	0.339266	0.291395	0.160061	0.583498	0.416948	0.383354	0.345747		0.312914	0.227721	0.629574	0.583498	0.406768	0.566194	0.632258	0.683682	0.452771	0.438522	0.524101	0.92302
	-0.937	-0.85854	-0.4481	-0.53466	-0.4307	-0.26912	-0.17107	-0.30517	-0.18724	-0.33676	-0.04754	-0.26993	-0.17954	-0.24408	-0.13317	0.021086	-0.0054	-0.04729	-0.07492	-0.01299	-0.14945	-0.12869	0.04164	0.065595	0.086982	0.058373	0.236648	-0.12832	0.019529	0.113191	0.155535	0.383997	0.475207	0.244608	0.239005	0.481078	0.465856	0.510179	0.759636	0.408669	0.328362	0.611795	0.907435	0.731499
	-0.94105	-0.88038	-0.47017	-0.48627	-0.39963	-0.26968	-0.31368	-0.39591	-0.41077	-0.60089	-0.19153	-0.31524	-0.03796	-0.19267	-0.15578	0.044354	-0.13678	-0.03939	-0.05493	0.043118	-0.00751	-0.09125	-0.20163	-0.01894	0.140457	0.214449	0.137469	0.136689	0.246125	0.240556	0.450859	0.247498	0.326774	0.450234	0.681008	0.468509	0.340883	0.632391	0.868215	0.39078	0.806395	0.667292	0.948446	0.791819
	-0.94192	-0.87242	-0.28042	-0.53813	-0.47234	-0.37178	-0.32639	-0.37406	-0.29327	-0.35302	-0.16323	-0.18821	-0.23698	-0.01858	-0.08467	-0.0221	-0.11589	-0.04353	0.022491	-0.16323	-0.11535	0.200273	-0.14326	0.069809	0.144876	-0.07961	-0.01417	0.688463	0.150364	0.097659	0.03485	0.360594	0.110524	0.724007	0.275999	0.688463	0.219357	0.496139	0.076034	0.49593	0.583742	1.1718	0.660085	0.812031
																	-0.05895
																	0.015039
																	0.19128
																	0.031605
																	0.131822
																	0.181517
	Fig. 2f
	Domain	ns	*	**	***	****	N
	C1	16	3	0	4	7	30
	C2	32	3	6	4	14	59
	ENTH	7	0	1	0	1	9
	FYVE	33	2	1	0	0	36
	GRAM	8	1	2	0	8	19
	PH	29	3	1	4	8	45
	PX	38	2	3	3	1	47
	Fig. 2a - Statistics										Fig.2b - Statistics										Fig. 2c - Statistics										Fig. 2d - Statistics										Fig. 2e - Statistics
	One-way ANOVA										One-way ANOVA										Number of families	1									Number of families	1									Number of families	1
	Number of families	1									Number of families	1									Number of comparisons per family	36									Number of comparisons per family	46									Number of comparisons per family	43
	Number of comparisons per family	46									Number of comparisons per family	45									Alpha	0.05									Alpha	0.05									Alpha	0.05
	Alpha	0.05									Alpha	0.05
																					Dunnett's multiple comparisons test	Mean Diff.	95.00% CI of diff.	Below threshold?	Summary	Adjusted P Value	Q-?				Holm-Šídák's multiple comparisons test	Mean Diff.	Below threshold?	Summary	Adjusted P Value	U-?					Dunnett's multiple comparisons test	Mean Diff.	95.00% CI of diff.	Below threshold?	Summary	Adjusted P Value	Q-?
	Dunnett's multiple comparisons test	Mean Diff.	95.00% CI of diff.	Below threshold?	Summary	Adjusted P Value	P-?				Dunnett's multiple comparisons test	Mean Diff.	95.00% CI of diff.	Below threshold?	Summary	Adjusted P Value	T-?				siNT vs. ULK1	0.9592	0.6648 to 1.254	Yes	****	<0.0001	A	ULK1			siNT vs. ULK1	0.8717	Yes	****	<0.0001	A	ULK1				siNT vs. ULK1	0.9492	0.6999 to 1.198	Yes	****	<0.0001	A	ULK1
	siNT vs. ULK1	0.7379	0.3946 to 1.081	Yes	****	<0.0001	A	ULK1			siNT vs. ULK1	0.8221	0.4091 to 1.235	Yes	****	<0.0001	A	ULK1			siNT vs. BafA1	0.8438	0.5494 to 1.138	Yes	****	<0.0001	B	BafA1			siNT vs. GAK	0.6301	Yes	****	<0.0001	B	GAK				siNT vs. BafA1	0.8726	0.6073 to 1.138	Yes	****	<0.0001	B	BafA1
	siNT vs. BafA1	0.7319	0.3801 to 1.084	Yes	****	<0.0001	B	BafA1			siNT vs. BafA1	0.7914	0.3679 to 1.215	Yes	****	<0.0001	B	BafA1			siNT vs. AKAP13	0.7482	0.4539 to 1.043	Yes	****	<0.0001	C	AKAP13			siNT vs. UNC13D	0.5992	Yes	****	<0.0001	C	UNC13D				siNT vs. WDR45	0.4977	0.2485 to 0.7470	Yes	****	<0.0001	C	WDR45
	siNT vs. SNX6	0.2484	-0.1035 to 0.6003	No	ns	0.4922	C	SNX6			siNT vs. SYTL5	0.3003	-0.1127 to 0.7134	No	ns	0.4365	C	SYTL5			siNT vs. PRKCD	0.6059	0.3115 to 0.9002	Yes	****	<0.0001	D	PRKCD			siNT vs. ITSN1	0.5517	Yes	***	0.0002	D	ITSN1				siNT vs. WBP2NL	0.4799	0.2306 to 0.7291	Yes	****	<0.0001	D	WBP2NL
	siNT vs. SNX31	0.2353	-0.1080 to 0.5786	No	ns	0.5478	D	SNX31			siNT vs. FGD6	0.2265	-0.1865 to 0.6396	No	ns	0.893	D	FGD6			siNT vs. CHN1	0.4793	0.1850 to 0.7737	Yes	****	<0.0001	E	CHN1			siNT vs. PLA2G4A	0.4984	Yes	***	0.001	E	PLA2G4A				siNT vs. LYST	0.4221	0.1728 to 0.6713	Yes	****	<0.0001	E	LYST
	siNT vs. SNX27	0.2304	-0.1129 to 0.5737	No	ns	0.5879	E	SNX27			siNT vs. PLD1	0.1943	-0.2292 to 0.6178	No	ns	0.9822	E	PLD1			siNT vs. UNC13B	0.4112	0.1169 to 0.7056	Yes	***	0.0006	F	UNC13B			siNT vs. SMURF2	0.4543	Yes	**	0.0041	F	SMURF2				siNT vs. EPN1	0.3459	0.08056 to 0.6113	Yes	**	0.0016	F	EPN1
	siNT vs. SNX20	0.218	-0.1253 to 0.5613	No	ns	0.6894	F	SNX20			siNT vs. RUFY4	0.1728	-0.2402 to 0.5859	No	ns	0.9921	F	RUFY4			siNT vs. ARHGEF2	0.3991	0.1047 to 0.6934	Yes	***	0.001	G	ARHGEF2			siNT vs. ITCH	0.4533	Yes	**	0.0041	G	ITCH				siNT vs. NBEAL2	0.2808	0.03156 to 0.5301	Yes	*	0.0134	G	NBEAL2
	siNT vs. SNX30	0.1483	-0.1950 to 0.4916	No	ns	0.9853	G	SNX30			siNT vs. ZFYVE1	0.1184	-0.2947 to 0.5314	No	ns	0.9988	G	ZFYVE1			siNT vs. PRKCI	0.2283	-0.06605 to 0.5227	No	ns	0.3013	H	PRKCI			siNT vs. ESYT2	0.4492	Yes	**	0.0045	H	ESYT2				siNT vs. LRBA	0.2754	0.02610 to 0.5246	Yes	*	0.0171	H	LRBA
	siNT vs. SNX9	0.1282	-0.2237 to 0.4801	No	ns	0.9983	H	SNX9			siNT vs. PLEKHF1	0.1084	-0.3047 to 0.5214	No	ns	0.999	H	PLEKHF1			siNT vs. ROCK1	0.1928	-0.1015 to 0.4872	No	ns	0.5903	I	ROCK1			siNT vs. FAM148C	0.4127	Yes	*	0.0129	I	FAM148C				siNT vs. GRAMD3	0.2606	0.01137 to 0.5099	Yes	*	0.0318	I	GRAMD3
	siNT vs. SNX13	0.09864	-0.2532 to 0.4505	No	ns	0.9989	I	SNX13			siNT vs. ZFYVE28	0.1064	-0.3067 to 0.5194	No	ns	0.999	I	ZFYVE28			siNT vs. ABR	0.1924	-0.1020 to 0.4867	No	ns	0.5945	J	ABR			siNT vs. PLCB3	0.3945	Yes	*	0.021	J	PLCB3				siNT vs. MTMR2	0.2219	-0.02734 to 0.4712	No	ns	0.1336	J	MTMR2
	siNT vs. SNX19	0.08149	-0.2618 to 0.4248	No	ns	0.9991	J	SNX19			siNT vs. RNAIMAX	0.1023	-0.3107 to 0.5154	No	ns	0.9991	J	RNAIMAX			siNT vs. CDC42BPG	0.1091	-0.1852 to 0.4035	No	ns	0.9983	K	CDC42BPG			siNT vs. RASA1	0.3567	No	ns	0.094	K	RASA1				siNT vs. GRAMD2	0.2088	-0.04047 to 0.4580	No	ns	0.2027	K	GRAMD2
	siNT vs. SNX11	0.07921	-0.2727 to 0.4311	No	ns	0.9991	K	SNX11			siNT vs. EEA1	0.1005	-0.3125 to 0.5136	No	ns	0.9991	K	EEA1			siNT vs. CDC42BPA	0.1292	-0.1652 to 0.4235	No	ns	0.9827	L	CDC42BPA			siNT vs. PCLO	0.3525	No	ns	0.0635	L	PCLO				siNT vs. WDR45B	0.1848	-0.08054 to 0.4502	No	ns	0.5039	L	WDR45B
	siNT vs. SNX22	0.0704	-0.2729 to 0.4137	No	ns	0.9993	L	SNX22			siNT vs. SYTL4	0.0888	-0.3243 to 0.5019	No	ns	0.9992	L	SYTL4			siNT vs. No_si	0.09368	-0.2007 to 0.3880	No	ns	0.9986	M	No_si			siNT vs. No_si	0.23	No	ns	0.5781	M	No_si				siNT vs. EPN2	0.1813	-0.06796 to 0.4306	No	ns	0.4243	M	EPN2
	siNT vs. No_si	0.0659	-0.2774 to 0.4092	No	ns	0.9993	M	No_si			siNT vs. RIMS1	0.08425	-0.3288 to 0.4973	No	ns	0.9993	M	RIMS1			siNT vs. Tns2	0.1322	-0.1622 to 0.4265	No	ns	0.9801	N	Tns2			siNT vs. NEDD4L	0.2282	No	ns	0.5781	N	NEDD4L				siNT vs. HIP1	0.1296	-0.1196 to 0.3789	No	ns	0.9257	N	HIP1
	siNT vs. SNX17	0.05896	-0.2929 to 0.4108	No	ns	0.9994	N	SNX17			siNT vs. PIK3C2A	0.07958	-0.3439 to 0.5031	No	ns	0.9993	N	PIK3C2A			siNT vs. PRKD2	0.05146	-0.2429 to 0.3458	No	ns	0.9994	O	PRKD2			siNT vs. RASAL2	0.1868	No	ns	0.7952	O	RASAL2				siNT vs. PICALM	0.1174	-0.1479 to 0.3828	No	ns	0.9835	O	PICALM
	siNT vs. SNX32	0.04833	-0.2950 to 0.3916	No	ns	0.9995	O	SNX32			siNT vs. No_si	0.07899	-0.3341 to 0.4920	No	ns	0.9993	O	No_si			siNT vs. MYO9A	0.03622	-0.2581 to 0.3306	No	ns	0.9996	P	MYO9A			siNT vs. RNAIMAX	0.1289	No	ns	0.9452	P	RNAIMAX				siNT vs. No_si	0.06659	-0.1827 to 0.3158	No	ns	0.999	P	No_si
	siNT vs. SNX4	0.03582	-0.3075 to 0.3791	No	ns	0.9997	Q	SNX4			siNT vs. ZFYVE9	0.06961	-0.3434 to 0.4827	No	ns	0.9994	P	ZFYVE9			siNT vs. BRAF	0.01987	-0.2745 to 0.3142	No	ns	0.9998	R	BRAF			siNT vs. SYT7	0.1253	No	ns	0.9452	Q	SYT7				siNT vs. RNAIMAX	0.03939	-0.2099 to 0.2886	No	ns	0.9994	R	RNAIMAX
	siNT vs. RNAIMAX	0.02619	-0.3171 to 0.3695	No	ns	0.9997	R	RNAIMAX			siNT vs. WDFY1	0.06285	-0.3502 to 0.4759	No	ns	0.9995	Q	WDFY1			siNT vs. RNAIMAX	0.0497	-0.2446 to 0.3441	No	ns	0.9994	S	RNAIMAX			siNT vs. PLCH1	0.09241	No	ns	0.9735	R	PLCH1				siNT vs. NBEAL1	0.0311	-0.2182 to 0.2804	No	ns	0.9996	S	NBEAL1
	siNT vs. SNX14	0.0168	-0.3351 to 0.3687	No	ns	0.9999	S	SNX14			siNT vs. PIK3C2B	0.05856	-0.3650 to 0.4821	No	ns	0.9996	R	PIK3C2B			siNT vs. PDZD8	-0.07742	-0.3718 to 0.2169	No	ns	0.999	T	PDZD8			siNT vs. ESYT1	0.05596	No	ns	0.9936	S	ESYT1				siNT vs. MTMR1	0.03018	-0.2191 to 0.2794	No	ns	0.9996	T	MTMR1
	siNT vs. SGK3	0.003702	-0.3396 to 0.3470	No	ns	>0.9999	T	SGK3			siNT vs. PLD2	0.05166	-0.3837 to 0.4871	No	ns	0.9996	S	PLD2			siNT vs. HECW1	-0.03752	-0.3319 to 0.2568	No	ns	0.9996	U	HECW1			siNT vs. MYOF	0.05327	No	ns	0.9936	T	MYOF				siNT vs. TBC1D8B	0.00626	-0.2430 to 0.2555	No	ns	>0.9999	U	TBC1D8B
	siNT vs. SNX21	-0.004623	-0.3479 to 0.3387	No	ns	>0.9999	U	SNX21			siNT vs. ZFYVE27	0.0378	-0.3753 to 0.4509	No	ns	0.9997	U	ZFYVE27			siNT vs. PLEKHM1	-0.08819	-0.3825 to 0.2062	No	ns	0.9988	V	PLEKHM1			siNT vs. RAB11FIP5	0.02946	No	ns	0.9936	V	RAB11FIP5				siNT vs. NBEA	0.006187	-0.2431 to 0.2554	No	ns	>0.9999	V	NBEA
	siNT vs. SNX8	-0.06411	-0.4160 to 0.2878	No	ns	0.9994	V	SNX8			siNT vs. RPH3A	0.02847	-0.3846 to 0.4415	No	ns	0.9998	V	RPH3A			siNT vs. UNC13A	-0.1077	-0.4020 to 0.1867	No	ns	0.9983	W	UNC13A			siNT vs. PLCG2	-0.02801	No	ns	0.9936	W	PLCG2				siNT vs. OXR1	-0.02409	-0.2733 to 0.2252	No	ns	0.9997	W	OXR1
	siNT vs. SNX24	-0.06558	-0.4089 to 0.2777	No	ns	0.9993	W	SNX24			siNT vs. MTMR3	0.02653	-0.3865 to 0.4396	No	ns	0.9998	W	MTMR3			siNT vs. ARHGAP29	-0.02986	-0.3242 to 0.2645	No	ns	0.9997	X	ARHGAP29			siNT vs. C2CD5	-0.03034	No	ns	0.9936	X	C2CD5				siNT vs. WIPI2	-0.04805	-0.2973 to 0.2012	No	ns	0.9993	X	WIPI2
	siNT vs. SNX25	-0.09486	-0.4382 to 0.2484	No	ns	0.9989	X	SNX25			siNT vs. ZFYVE19	0.02135	-0.3917 to 0.4344	No	ns	0.9999	X	ZFYVE19			siNT vs. Arhgef28	-0.0747	-0.3691 to 0.2197	No	ns	0.999	Y	Arhgef28			siNT vs. PTEN	-0.09857	No	ns	0.9735	Y	PTEN				siNT vs. SNAP91	-0.07009	-0.3193 to 0.1792	No	ns	0.9989	Y	SNAP91
	siNT vs. SNX12	-0.1047	-0.4566 to 0.2472	No	ns	0.9988	Y	SNX12			siNT vs. RPH3AL	0.01441	-0.3986 to 0.4275	No	ns	0.9999	Y	RPH3AL			siNT vs. CIT	-0.0812	-0.3756 to 0.2132	No	ns	0.9989	Z	CIT			siNT vs. PLCG1	-0.1465	No	ns	0.9121	Z	PLCG1				siNT vs. TBC1D9B	-0.1173	-0.3666 to 0.1320	No	ns	0.9775	Z	TBC1D9B
	siNT vs. SNX18	-0.1165	-0.4598 to 0.2268	No	ns	0.9985	Z	SNX18			siNT vs. WDFY2	0.01134	-0.4017 to 0.4244	No	ns	>0.9999	Z	WDFY2			siNT vs. PRKCA	-0.1864	-0.4808 to 0.1079	No	ns	0.6484	AA	PRKCA			siNT vs. TNS3	-0.1589	No	ns	0.8937	AA	TNS3				siNT vs. GRAMD1A	-0.1714	-0.4206 to 0.07788	No	ns	0.5278	AA	GRAMD1A
	siNT vs. SNX33	-0.1353	-0.4786 to 0.2080	No	ns	0.9981	AA	SNX33			siNT vs. MTMR4	-0.02402	-0.4371 to 0.3890	No	ns	0.9998	AA	MTMR4			siNT vs. DGKA	-0.2374	-0.5317 to 0.05699	No	ns	0.2449	AB	DGKA			siNT vs. TNS1	-0.1623	No	ns	0.8937	AB	TNS1				siNT vs. ENTHD1	-0.1732	-0.4224 to 0.07607	No	ns	0.5078	AB	ENTHD1
	siNT vs. RPS6KC1	-0.1562	-0.4995 to 0.1871	No	ns	0.9827	AB	RPS6KC1			siNT vs. RUFY1	-0.03076	-0.4438 to 0.3823	No	ns	0.9997	AB	RUFY1			siNT vs. PRKCB	-0.3421	-0.6364 to -0.04774	Yes	**	0.0095	AC	PRKCB			siNT vs. CPNE3	-0.2183	No	ns	0.6133	AC	CPNE3				siNT vs. TBC1D9	-0.2002	-0.4494 to 0.04908	No	ns	0.2605	AC	TBC1D9
	siNT vs. ARHGAP33	-0.1876	-0.5309 to 0.1557	No	ns	0.8971	AC	ARHGAP33			siNT vs. FGD5	-0.0426	-0.4557 to 0.3705	No	ns	0.9997	AC	FGD5			siNT vs. MYO9B	-0.2794	-0.5738 to 0.01495	No	ns	0.0793	AD	MYO9B			siNT vs. SMURF1	-0.2608	No	ns	0.384	AD	SMURF1				siNT vs. WDFY4	-0.2096	-0.4588 to 0.03968	No	ns	0.1978	AD	WDFY4
	siNT vs. SH3PXD2B	-0.1891	-0.5409 to 0.1628	No	ns	0.9125	AD	SH3PXD2B			siNT vs. ANKFY1	-0.1104	-0.5234 to 0.3027	No	ns	0.999	AD	ANKFY1			siNT vs. ROCK2	-0.2637	-0.5581 to 0.03066	No	ns	0.1246	AE	ROCK2			siNT vs. RASA3	-0.2922	No	ns	0.2241	AE	RASA3				siNT vs. HIP1R	-0.2104	-0.4596 to 0.03890	No	ns	0.1932	AE	HIP1R
	siNT vs. KIF16B	-0.2094	-0.5613 to 0.1425	No	ns	0.7941	AE	KIF16B			siNT vs. FYCO1	-0.1199	-0.5330 to 0.2931	No	ns	0.9988	AE	FYCO1			siNT vs. CDC42BPB	-0.4291	-0.7235 to -0.1348	Yes	***	0.0002	AF	CDC42BPB			siNT vs. PLCD3	-0.308	No	ns	0.1683	AF	PLCD3				siNT vs. EPN3	-0.2371	-0.5024 to 0.02828	No	ns	0.1302	AF	EPN3
	siNT vs. PXK	-0.2127	-0.5559 to 0.1306	No	ns	0.7316	AF	PXK			siNT vs. FGD4	-0.138	-0.5510 to 0.2751	No	ns	0.9986	AF	FGD4			siNT vs. PRKCZ	-0.4188	-0.7132 to -0.1245	Yes	***	0.0004	AG	PRKCZ			siNT vs. WWP1	-0.4472	Yes	**	0.0046	AG	WWP1				siNT vs. TBC1D8	-0.3125	-0.5617 to -0.06321	Yes	**	0.003	AG	TBC1D8
	siNT vs. SNX1	-0.2246	-0.5765 to 0.1272	No	ns	0.6797	AG	SNX1			siNT vs. WDFY3	-0.1461	-0.5591 to 0.2670	No	ns	0.9984	AG	WDFY3			siNT vs. RACGAP1	-0.6157	-0.9101 to -0.3214	Yes	****	<0.0001	AH	RACGAP1			siNT vs. RAB11FIP2	-0.4809	Yes	**	0.0018	AH	RAB11FIP2				siNT vs. SBF2	-0.3312	-0.5805 to -0.08197	Yes	**	0.0012	AH	SBF2
	siNT vs. SNX5	-0.2329	-0.5847 to 0.1190	No	ns	0.6145	AH	SNX5			siNT vs. FGD1	-0.1519	-0.5650 to 0.2611	No	ns	0.9983	AH	FGD1			siNT vs. VAV2	-0.6892	-0.9836 to -0.3949	Yes	****	<0.0001	AI	VAV2			siNT vs. PLCD1	-0.5267	Yes	***	0.0004	AI	PLCD1				siNT vs. VPS36	-0.3802	-0.6294 to -0.1309	Yes	****	<0.0001	AI	VPS36
	siNT vs. SH3PXD2A	-0.2917	-0.6436 to 0.06018	No	ns	0.2212	AI	SH3PXD2A			siNT vs. PLEKHF2	-0.1865	-0.5996 to 0.2266	No	ns	0.9831	AI	PLEKHF2			siNT vs. ARAF	-0.7473	-1.042 to -0.4529	Yes	****	<0.0001	AJ	ARAF			siNT vs. DYSF	-0.5605	Yes	***	0.0001	AJ	DYSF				siNT vs. WIPI1	-0.4285	-0.6778 to -0.1793	Yes	****	<0.0001	AJ	WIPI1
	siNT vs. SNX29	-0.2967	-0.6400 to 0.04657	No	ns	0.1683	AJ	SNX29			siNT vs. PIKFYVE	-0.191	-0.6041 to 0.2220	No	ns	0.9817	AJ	PIKFYVE			siNT vs. RAF1	-0.9029	-1.197 to -0.6085	Yes	****	<0.0001	AK	RAF1			siNT vs. ITSN2	-0.5793	Yes	****	<0.0001	AK	ITSN2				siNT vs. NSMAF	-0.4399	-0.6891 to -0.1906	Yes	****	<0.0001	AK	NSMAF
	siNT vs. SNX16	-0.3073	-0.6592 to 0.04455	No	ns	0.1566	AK	SNX16			siNT vs. RUFY2	-0.2281	-0.6411 to 0.1850	No	ns	0.8862	AK	RUFY2													siNT vs. TPTE	-0.6577	Yes	****	<0.0001	AL	TPTE				siNT vs. GRAMD4	-0.4886	-0.7379 to -0.2394	Yes	****	<0.0001	AL	GRAMD4
	siNT vs. SNX2	-0.3106	-0.6539 to 0.03271	No	ns	0.1204	AL	SNX2			siNT vs. PIK3C2G	-0.2419	-0.6655 to 0.1816	No	ns	0.8481	AL	PIK3C2G			Test details	Mean 1	Mean 2	Mean Diff.	SE of diff.	n1	n2	q	DF		siNT vs. CPNE1	-0.6883	Yes	****	<0.0001	AM	CPNE1				siNT vs. CLINT1	-0.5075	-0.7568 to -0.2582	Yes	****	<0.0001	AM	CLINT1
	siNT vs. SNX3	-0.3835	-0.7268 to -0.04024	Yes	*	0.0144	AM	SNX3			siNT vs. ZFYVE21	-0.2994	-0.7124 to 0.1137	No	ns	0.4424	AM	ZFYVE21			siNT vs. ULK1	0.03584	-0.9233	0.9592	0.09274	12	6	10.34	191		siNT vs. SYTL1	-0.6934	Yes	****	<0.0001	AN	SYTL1				siNT vs. MTM1	-0.5165	-0.7658 to -0.2673	Yes	****	<0.0001	AN	MTM1
	siNT vs. SNX15	-0.3985	-0.7504 to -0.04663	Yes	*	0.0121	AN	SNX15			siNT vs. FGD2	-0.3036	-0.7166 to 0.1095	No	ns	0.417	AN	FGD2			siNT vs. BafA1	0.03584	-0.808	0.8438	0.09274	12	6	9.099	191		siNT vs. SYNGAP1	-0.7568	Yes	****	<0.0001	AO	SYNGAP1				siNT vs. SBF1	-0.5393	-0.7886 to -0.2901	Yes	****	<0.0001	AO	SBF1
	siNT vs. NISCH	-0.4169	-0.7602 to -0.07358	Yes	**	0.0045	AO	NISCH			siNT vs. RIMS2	-0.3059	-0.7190 to 0.1072	No	ns	0.4031	AO	RIMS2			siNT vs. AKAP13	0.03584	-0.7124	0.7482	0.09274	12	6	8.068	191		siNT vs. RAB11FIP1	-0.8178	Yes	****	<0.0001	AP	RAB11FIP1				siNT vs. GRAMD1B	-0.6486	-0.8979 to -0.3994	Yes	****	<0.0001	AP	GRAMD1B
	siNT vs. NCF1	-0.4217	-0.7650 to -0.07842	Yes	**	0.0038	AP	NCF1			siNT vs. ZFYVE16	-0.3651	-0.7782 to 0.04797	No	ns	0.1436	AP	ZFYVE16			siNT vs. PRKCD	0.03584	-0.57	0.6059	0.09274	12	6	6.533	191		siNT vs. SYTL2	-0.8725	Yes	****	<0.0001	AQ	SYTL2				siNT vs. GRAMD1C	-0.7098	-0.9591 to -0.4606	Yes	****	<0.0001	AQ	GRAMD1C
	siNT vs. HS1BP3	-0.4265	-0.7784 to -0.07466	Yes	**	0.0046	AQ	HS1BP3			siNT vs. RBSN	-0.3694	-0.7824 to 0.04370	No	ns	0.1317	AQ	RBSN			siNT vs. CHN1	0.03584	-0.4435	0.4793	0.09274	12	6	5.169	191		siNT vs. DAB2IP	-0.8916	Yes	****	<0.0001	AR	DAB2IP				siNT vs. WBP2	-0.7378	-0.9871 to -0.4886	Yes	****	<0.0001	AR	WBP2
	siNT vs. NCF4	-0.4601	-0.8033 to -0.1168	Yes	***	0.0009	AR	NCF4			siNT vs. ZFYVE26	-0.4356	-0.8486 to -0.02251	Yes	*	0.0287	AR	ZFYVE26			siNT vs. UNC13B	0.03584	-0.3754	0.4112	0.09274	12	6	4.434	191		siNT vs. PLCL2	-0.9301	Yes	****	<0.0001	AS	PLCL2
	siNT vs. SNX7	-0.5107	-0.8626 to -0.1588	Yes	***	0.0002	AS	SNX7			siNT vs. FGD3	-0.4509	-0.8639 to -0.03782	Yes	*	0.0192	AS	FGD3			siNT vs. ARHGEF2	0.03584	-0.3632	0.3991	0.09274	12	6	4.303	191		siNT vs. CPNE7	-0.9668	Yes	****	<0.0001	AT	CPNE7				Test details	Mean 1	Mean 2	Mean Diff.	SE of diff.	n1	n2	q	DF
	siNT vs. SNX10	-0.5197	-0.8716 to -0.1679	Yes	***	0.0001	AT	SNX10			siNT vs. HGS	-0.5116	-0.9247 to -0.09859	Yes	**	0.0033	AT	HGS			siNT vs. PRKCI	0.03584	-0.1925	0.2283	0.09274	12	6	2.462	191		siNT vs. CPNE2	-1.241	Yes	****	<0.0001	AU	CPNE2				siNT vs. ULK1	0.0265	-0.9227	0.9492	0.07741	12	6	12.26	221
	siNT vs. NOXO1	-0.871	-1.214 to -0.5277	Yes	****	<0.0001	AU	NOXO1													siNT vs. ROCK1	0.03584	-0.157	0.1928	0.09274	12	6	2.079	191												siNT vs. BafA1	0.0265	-0.8461	0.8726	0.08241	12	5	10.59	221
											Test details	Mean 1	Mean 2	Mean Diff.	SE of diff.	n1	n2	q	DF		siNT vs. ABR	0.03584	-0.1565	0.1924	0.09274	12	6	2.074	191		Test details	Mean 1	Mean 2	Mean Diff.	SE of diff.	n1	n2	t	DF		siNT vs. WDR45	0.0265	-0.4712	0.4977	0.07741	12	6	6.43	221
	Test details	Mean 1	Mean 2	Mean Diff.	SE of diff.	n1	n2	q	DF		siNT vs. ULK1	0.04201	-0.7801	0.8221	0.1287	28	14	6.387	605		siNT vs. CDC42BPG	0.03584	-0.07326	0.1091	0.09274	12	6	1.177	191		siNT vs. ULK1	0.07704	-0.7947	0.8717	0.118	12	6	7.385	240		siNT vs. WBP2NL	0.0265	-0.4534	0.4799	0.07741	12	6	6.199	221
	siNT vs. ULK1	0.03073	-0.7072	0.7379	0.1068	27	14	6.908	605		siNT vs. BafA1	0.04201	-0.7494	0.7914	0.132	28	13	5.997	605		siNT vs. CDC42BPA	0.03584	-0.09335	0.1292	0.09274	12	6	1.393	191		siNT vs. GAK	0.07704	-0.553	0.6301	0.118	12	6	5.338	240		siNT vs. LYST	0.0265	-0.3956	0.4221	0.07741	12	6	5.452	221
	siNT vs. BafA1	0.03073	-0.7012	0.7319	0.1095	27	13	6.685	605		siNT vs. SYTL5	0.04201	-0.2583	0.3003	0.1287	28	14	2.333	605		siNT vs. No_si	0.03584	-0.05783	0.09368	0.09274	12	6	1.01	191		siNT vs. UNC13D	0.07704	-0.5222	0.5992	0.118	12	6	5.076	240		siNT vs. EPN1	0.0265	-0.3194	0.3459	0.08241	12	5	4.197	221
	siNT vs. SNX6	0.03073	-0.2177	0.2484	0.1095	27	13	2.269	605		siNT vs. FGD6	0.04201	-0.1845	0.2265	0.1287	28	14	1.76	605		siNT vs. Tns2	0.03584	-0.09634	0.1322	0.09274	12	6	1.425	191		siNT vs. ITSN1	0.07704	-0.4746	0.5517	0.118	12	6	4.673	240		siNT vs. NBEAL2	0.0265	-0.2543	0.2808	0.07741	12	6	3.627	221
	siNT vs. SNX31	0.03073	-0.2046	0.2353	0.1068	27	14	2.203	605		siNT vs. PLD1	0.04201	-0.1523	0.1943	0.132	28	13	1.472	605		siNT vs. PRKD2	0.03584	-0.01561	0.05146	0.09274	12	6	0.5549	191		siNT vs. PLA2G4A	0.07704	-0.4214	0.4984	0.118	12	6	4.222	240		siNT vs. LRBA	0.0265	-0.2489	0.2754	0.07741	12	6	3.557	221
	siNT vs. SNX27	0.03073	-0.1997	0.2304	0.1068	27	14	2.157	605		siNT vs. RUFY4	0.04201	-0.1308	0.1728	0.1287	28	14	1.343	605		siNT vs. MYO9A	0.03584	-0.0003725	0.03622	0.09274	12	6	0.3905	191		siNT vs. SMURF2	0.07704	-0.3773	0.4543	0.118	12	6	3.849	240		siNT vs. GRAMD3	0.0265	-0.2341	0.2606	0.07741	12	6	3.367	221
	siNT vs. SNX20	0.03073	-0.1872	0.218	0.1068	27	14	2.041	605		siNT vs. ZFYVE1	0.04201	-0.07635	0.1184	0.1287	28	14	0.9196	605		siNT vs. BRAF	0.03584	0.01597	0.01987	0.09274	12	6	0.2143	191		siNT vs. ITCH	0.07704	-0.3763	0.4533	0.118	12	6	3.84	240		siNT vs. MTMR2	0.0265	-0.1954	0.2219	0.07741	12	6	2.867	221
	siNT vs. SNX30	0.03073	-0.1176	0.1483	0.1068	27	14	1.388	605		siNT vs. PLEKHF1	0.04201	-0.06636	0.1084	0.1287	28	14	0.842	605		siNT vs. RNAIMAX	0.03584	-0.01386	0.0497	0.09274	12	6	0.536	191		siNT vs. ESYT2	0.07704	-0.3722	0.4492	0.118	12	6	3.806	240		siNT vs. GRAMD2	0.0265	-0.1823	0.2088	0.07741	12	6	2.697	221
	siNT vs. SNX9	0.03073	-0.09749	0.1282	0.1095	27	13	1.171	605		siNT vs. ZFYVE28	0.04201	-0.06434	0.1064	0.1287	28	14	0.8263	605		siNT vs. PDZD8	0.03584	0.1133	-0.07742	0.09274	12	6	0.8349	191		siNT vs. FAM148C	0.07704	-0.3356	0.4127	0.118	12	6	3.496	240		siNT vs. WDR45B	0.0265	-0.1583	0.1848	0.08241	12	5	2.242	221
	siNT vs. SNX13	0.03073	-0.06791	0.09864	0.1095	27	13	0.9008	605		siNT vs. RNAIMAX	0.04201	-0.06032	0.1023	0.1287	28	14	0.7951	605		siNT vs. HECW1	0.03584	0.07337	-0.03752	0.09274	12	6	0.4046	191		siNT vs. PLCB3	0.07704	-0.3174	0.3945	0.118	12	6	3.342	240		siNT vs. EPN2	0.0265	-0.1548	0.1813	0.07741	12	6	2.342	221
	siNT vs. SNX19	0.03073	-0.05077	0.08149	0.1068	27	14	0.7629	605		siNT vs. EEA1	0.04201	-0.05852	0.1005	0.1287	28	14	0.7811	605		siNT vs. PLEKHM1	0.03584	0.124	-0.08819	0.09274	12	6	0.951	191		siNT vs. RASA1	0.07704	-0.2796	0.3567	0.1257	12	5	2.838	240		siNT vs. HIP1	0.0265	-0.1031	0.1296	0.07741	12	6	1.674	221
	siNT vs. SNX11	0.03073	-0.04848	0.07921	0.1095	27	13	0.7234	605		siNT vs. SYTL4	0.04201	-0.04679	0.0888	0.1287	28	14	0.6899	605		siNT vs. UNC13A	0.03584	0.1435	-0.1077	0.09274	12	6	1.161	191		siNT vs. PCLO	0.07704	-0.2754	0.3525	0.118	12	6	2.986	240		siNT vs. PICALM	0.0265	-0.09091	0.1174	0.08241	12	5	1.425	221
	siNT vs. SNX22	0.03073	-0.03968	0.0704	0.1068	27	14	0.6591	605		siNT vs. RIMS1	0.04201	-0.04224	0.08425	0.1287	28	14	0.6546	605		siNT vs. ARHGAP29	0.03584	0.06571	-0.02986	0.09274	12	6	0.322	191		siNT vs. No_si	0.07704	-0.153	0.23	0.118	12	6	1.949	240		siNT vs. No_si	0.0265	-0.04009	0.06659	0.07741	12	6	0.8602	221
	siNT vs. No_si	0.03073	-0.03517	0.0659	0.1068	27	14	0.6169	605		siNT vs. PIK3C2A	0.04201	-0.03757	0.07958	0.132	28	13	0.603	605		siNT vs. Arhgef28	0.03584	0.1105	-0.0747	0.09274	12	6	0.8055	191		siNT vs. NEDD4L	0.07704	-0.1511	0.2282	0.118	12	6	1.933	240		siNT vs. RNAIMAX	0.0265	-0.0129	0.03939	0.07741	12	6	0.5088	221
	siNT vs. SNX17	0.03073	-0.02823	0.05896	0.1095	27	13	0.5385	605		siNT vs. No_si	0.04201	-0.03698	0.07899	0.1287	28	14	0.6137	605		siNT vs. CIT	0.03584	0.117	-0.0812	0.09274	12	6	0.8756	191		siNT vs. RASAL2	0.07704	-0.1098	0.1868	0.118	12	6	1.583	240		siNT vs. NBEAL1	0.0265	-0.004599	0.0311	0.07741	12	6	0.4017	221
	siNT vs. SNX32	0.03073	-0.0176	0.04833	0.1068	27	14	0.4525	605		siNT vs. ZFYVE9	0.04201	-0.0276	0.06961	0.1287	28	14	0.5409	605		siNT vs. PRKCA	0.03584	0.2223	-0.1864	0.09274	12	6	2.01	191		siNT vs. RNAIMAX	0.07704	-0.0519	0.1289	0.118	12	6	1.092	240		siNT vs. MTMR1	0.0265	-0.003687	0.03018	0.07741	12	6	0.3899	221
	siNT vs. SNX4	0.03073	-0.005096	0.03582	0.1068	27	14	0.3354	605		siNT vs. WDFY1	0.04201	-0.02084	0.06285	0.1287	28	14	0.4883	605		siNT vs. DGKA	0.03584	0.2732	-0.2374	0.09274	12	6	2.56	191		siNT vs. SYT7	0.07704	-0.04823	0.1253	0.118	12	6	1.061	240		siNT vs. TBC1D8B	0.0265	0.02024	0.00626	0.07741	12	6	0.08087	221
	siNT vs. RNAIMAX	0.03073	0.004534	0.02619	0.1068	27	14	0.2452	605		siNT vs. PIK3C2B	0.04201	-0.01655	0.05856	0.132	28	13	0.4438	605		siNT vs. PRKCB	0.03584	0.3779	-0.3421	0.09274	12	6	3.689	191		siNT vs. PLCH1	0.07704	-0.01537	0.09241	0.118	12	6	0.7829	240		siNT vs. NBEA	0.0265	0.02031	0.006187	0.07741	12	6	0.07991	221
	siNT vs. SNX14	0.03073	0.01393	0.0168	0.1095	27	13	0.1535	605		siNT vs. PLD2	0.04201	-0.009645	0.05166	0.1357	28	12	0.3807	605		siNT vs. MYO9B	0.03584	0.3153	-0.2794	0.09274	12	6	3.013	191		siNT vs. ESYT1	0.07704	0.02108	0.05596	0.118	12	6	0.4741	240		siNT vs. OXR1	0.0265	0.05058	-0.02409	0.07741	12	6	0.3112	221
	siNT vs. SGK3	0.03073	0.02703	0.003702	0.1068	27	14	0.03466	605		siNT vs. ZFYVE27	0.04201	0.004211	0.0378	0.1287	28	14	0.2937	605		siNT vs. ROCK2	0.03584	0.2995	-0.2637	0.09274	12	6	2.844	191		siNT vs. MYOF	0.07704	0.02378	0.05327	0.118	12	6	0.4513	240		siNT vs. WIPI2	0.0265	0.07454	-0.04805	0.07741	12	6	0.6206	221
	siNT vs. SNX21	0.03073	0.03535	-0.004623	0.1068	27	14	0.04328	605		siNT vs. RPH3A	0.04201	0.01355	0.02847	0.1287	28	14	0.2212	605		siNT vs. CDC42BPB	0.03584	0.465	-0.4291	0.09274	12	6	4.628	191		siNT vs. RAB11FIP5	0.07704	0.04758	0.02946	0.118	12	6	0.2496	240		siNT vs. SNAP91	0.0265	0.09658	-0.07009	0.07741	12	6	0.9054	221
	siNT vs. SNX8	0.03073	0.09484	-0.06411	0.1095	27	13	0.5855	605		siNT vs. MTMR3	0.04201	0.01548	0.02653	0.1287	28	14	0.2061	605		siNT vs. PRKCZ	0.03584	0.4547	-0.4188	0.09274	12	6	4.516	191		siNT vs. PLCG2	0.07704	0.1051	-0.02801	0.118	12	6	0.2373	240		siNT vs. TBC1D9B	0.0265	0.1438	-0.1173	0.07741	12	6	1.515	221
	siNT vs. SNX24	0.03073	0.0963	-0.06558	0.1068	27	14	0.6139	605		siNT vs. ZFYVE19	0.04201	0.02066	0.02135	0.1287	28	14	0.1659	605		siNT vs. RACGAP1	0.03584	0.6516	-0.6157	0.09274	12	6	6.639	191		siNT vs. C2CD5	0.07704	0.1074	-0.03034	0.118	12	6	0.257	240		siNT vs. GRAMD1A	0.0265	0.1979	-0.1714	0.07741	12	6	2.214	221
	siNT vs. SNX25	0.03073	0.1256	-0.09486	0.1068	27	14	0.888	605		siNT vs. RPH3AL	0.04201	0.0276	0.01441	0.1287	28	14	0.112	605		siNT vs. VAV2	0.03584	0.7251	-0.6892	0.09274	12	6	7.432	191		siNT vs. PTEN	0.07704	0.1756	-0.09857	0.118	12	6	0.835	240		siNT vs. ENTHD1	0.0265	0.1997	-0.1732	0.07741	12	6	2.237	221
	siNT vs. SNX12	0.03073	0.1354	-0.1047	0.1095	27	13	0.9561	605		siNT vs. WDFY2	0.04201	0.03067	0.01134	0.1287	28	14	0.08813	605		siNT vs. ARAF	0.03584	0.7831	-0.7473	0.09274	12	6	8.058	191		siNT vs. PLCG1	0.07704	0.2235	-0.1465	0.118	12	6	1.241	240		siNT vs. TBC1D9	0.0265	0.2267	-0.2002	0.07741	12	6	2.586	221
	siNT vs. SNX18	0.03073	0.1472	-0.1165	0.1068	27	14	1.09	605		siNT vs. MTMR4	0.04201	0.06603	-0.02402	0.1287	28	14	0.1866	605		siNT vs. RAF1	0.03584	0.9387	-0.9029	0.09274	12	6	9.736	191		siNT vs. TNS3	0.07704	0.2359	-0.1589	0.118	12	6	1.346	240		siNT vs. WDFY4	0.0265	0.2361	-0.2096	0.07741	12	6	2.707	221
	siNT vs. SNX33	0.03073	0.166	-0.1353	0.1068	27	14	1.267	605		siNT vs. RUFY1	0.04201	0.07277	-0.03076	0.1287	28	14	0.239	605												siNT vs. TNS1	0.07704	0.2394	-0.1623	0.118	12	6	1.375	240		siNT vs. HIP1R	0.0265	0.2369	-0.2104	0.07741	12	6	2.717	221
	siNT vs. RPS6KC1	0.03073	0.1869	-0.1562	0.1068	27	14	1.462	605		siNT vs. FGD5	0.04201	0.08461	-0.0426	0.1287	28	14	0.331	605												siNT vs. CPNE3	0.07704	0.2954	-0.2183	0.118	12	6	1.849	240		siNT vs. EPN3	0.0265	0.2636	-0.2371	0.08241	12	5	2.877	221
	siNT vs. ARHGAP33	0.03073	0.2184	-0.1876	0.1068	27	14	1.756	605		siNT vs. ANKFY1	0.04201	0.1524	-0.1104	0.1287	28	14	0.8575	605												siNT vs. SMURF1	0.07704	0.3378	-0.2608	0.118	12	6	2.209	240		siNT vs. TBC1D8	0.0265	0.339	-0.3125	0.07741	12	6	4.036	221
	siNT vs. SH3PXD2B	0.03073	0.2198	-0.1891	0.1095	27	13	1.727	605		siNT vs. FYCO1	0.04201	0.1619	-0.1199	0.1287	28	14	0.9317	605												siNT vs. RASA3	0.07704	0.3693	-0.2922	0.118	12	6	2.476	240		siNT vs. SBF2	0.0265	0.3577	-0.3312	0.07741	12	6	4.279	221
	siNT vs. KIF16B	0.03073	0.2401	-0.2094	0.1095	27	13	1.912	605		siNT vs. FGD4	0.04201	0.18	-0.138	0.1287	28	14	1.072	605												siNT vs. PLCD3	0.07704	0.385	-0.308	0.118	12	6	2.609	240		siNT vs. VPS36	0.0265	0.4067	-0.3802	0.07741	12	6	4.911	221
	siNT vs. PXK	0.03073	0.2434	-0.2127	0.1068	27	14	1.991	605		siNT vs. WDFY3	0.04201	0.1881	-0.1461	0.1287	28	14	1.135	605												siNT vs. WWP1	0.07704	0.5243	-0.4472	0.118	12	6	3.789	240		siNT vs. WIPI1	0.0265	0.455	-0.4285	0.07741	12	6	5.536	221
	siNT vs. SNX1	0.03073	0.2554	-0.2246	0.1095	27	13	2.052	605		siNT vs. FGD1	0.04201	0.194	-0.1519	0.1287	28	14	1.18	605												siNT vs. RAB11FIP2	0.07704	0.5579	-0.4809	0.118	12	6	4.074	240		siNT vs. NSMAF	0.0265	0.4664	-0.4399	0.07741	12	6	5.682	221
	siNT vs. SNX5	0.03073	0.2636	-0.2329	0.1095	27	13	2.127	605		siNT vs. PLEKHF2	0.04201	0.2285	-0.1865	0.1287	28	14	1.449	605												siNT vs. PLCD1	0.07704	0.6037	-0.5267	0.118	12	6	4.462	240		siNT vs. GRAMD4	0.0265	0.5151	-0.4886	0.07741	12	6	6.312	221
	siNT vs. SH3PXD2A	0.03073	0.3224	-0.2917	0.1095	27	13	2.664	605		siNT vs. PIKFYVE	0.04201	0.2331	-0.191	0.1287	28	14	1.484	605												siNT vs. DYSF	0.07704	0.6376	-0.5605	0.118	12	6	4.749	240		siNT vs. CLINT1	0.0265	0.534	-0.5075	0.07741	12	6	6.556	221
	siNT vs. SNX29	0.03073	0.3275	-0.2967	0.1068	27	14	2.778	605		siNT vs. RUFY2	0.04201	0.2701	-0.2281	0.1287	28	14	1.772	605												siNT vs. ITSN2	0.07704	0.6563	-0.5793	0.118	12	6	4.907	240		siNT vs. MTM1	0.0265	0.543	-0.5165	0.07741	12	6	6.673	221
	siNT vs. SNX16	0.03073	0.3381	-0.3073	0.1095	27	13	2.807	605		siNT vs. PIK3C2G	0.04201	0.284	-0.2419	0.132	28	13	1.833	605												siNT vs. TPTE	0.07704	0.7348	-0.6577	0.118	12	6	5.572	240		siNT vs. SBF1	0.0265	0.5658	-0.5393	0.07741	12	6	6.967	221
	siNT vs. SNX2	0.03073	0.3413	-0.3106	0.1068	27	14	2.907	605		siNT vs. ZFYVE21	0.04201	0.3414	-0.2994	0.1287	28	14	2.326	605												siNT vs. CPNE1	0.07704	0.7653	-0.6883	0.118	12	6	5.831	240		siNT vs. GRAMD1B	0.0265	0.6751	-0.6486	0.07741	12	6	8.379	221
	siNT vs. SNX3	0.03073	0.4143	-0.3835	0.1068	27	14	3.59	605		siNT vs. FGD2	0.04201	0.3456	-0.3036	0.1287	28	14	2.359	605												siNT vs. SYTL1	0.07704	0.7704	-0.6934	0.118	12	6	5.874	240		siNT vs. GRAMD1C	0.0265	0.7363	-0.7098	0.07741	12	6	9.169	221
	siNT vs. SNX15	0.03073	0.4292	-0.3985	0.1095	27	13	3.639	605		siNT vs. RIMS2	0.04201	0.3479	-0.3059	0.1287	28	14	2.377	605												siNT vs. SYNGAP1	0.07704	0.8339	-0.7568	0.118	12	6	6.412	240		siNT vs. WBP2	0.0265	0.7643	-0.7378	0.07741	12	6	9.531	221
	siNT vs. NISCH	0.03073	0.4476	-0.4169	0.1068	27	14	3.902	605		siNT vs. ZFYVE16	0.04201	0.4071	-0.3651	0.1287	28	14	2.837	605												siNT vs. RAB11FIP1	0.07704	0.8948	-0.8178	0.118	12	6	6.928	240
	siNT vs. NCF1	0.03073	0.4524	-0.4217	0.1068	27	14	3.948	605		siNT vs. RBSN	0.04201	0.4114	-0.3694	0.1287	28	14	2.87	605												siNT vs. SYTL2	0.07704	0.9496	-0.8725	0.118	12	6	7.392	240
	siNT vs. HS1BP3	0.03073	0.4573	-0.4265	0.1095	27	13	3.895	605		siNT vs. ZFYVE26	0.04201	0.4776	-0.4356	0.1287	28	14	3.384	605												siNT vs. DAB2IP	0.07704	0.9687	-0.8916	0.118	12	6	7.554	240
	siNT vs. NCF4	0.03073	0.4908	-0.4601	0.1068	27	14	4.307	605		siNT vs. FGD3	0.04201	0.4929	-0.4509	0.1287	28	14	3.503	605												siNT vs. PLCL2	0.07704	1.007	-0.9301	0.118	12	6	7.88	240
	siNT vs. SNX7	0.03073	0.5414	-0.5107	0.1095	27	13	4.664	605		siNT vs. HGS	0.04201	0.5537	-0.5116	0.1287	28	14	3.975	605												siNT vs. CPNE7	0.07704	1.044	-0.9668	0.118	12	6	8.191	240
	siNT vs. SNX10	0.03073	0.5505	-0.5197	0.1095	27	13	4.747	605																						siNT vs. CPNE2	0.07704	1.318	-1.241	0.118	12	6	10.51	240
	siNT vs. NOXO1	0.03073	0.9017	-0.871	0.1068	27	14	8.153	605

## Sheet: Fig. 3
	Fig. 3a																							Fig. 3a - Statistics											Fig. 3a - Statistics
																								Two-way ANOVA											Two-way ANOVA
	Positive Regulators
																								Number of families	4										Number of families	4
		Primary Screen			Secondary Screen (Oligo 1)			Secondary Screen (Oligo 2)			Secondary Screen (Oligo 3)			Tertiary Screen (Oligo 1)			Tertiary Screen (Oligo 2)			Tertiary Screen (Oligo 3)				Number of comparisons per family	8										Number of comparisons per family	5
	Target	Mean	SEM	N	Mean	SEM	N	Mean	SEM	N	Mean	SEM	N	Mean	SEM	N	Mean	SEM	N	Mean	SEM	N		Alpha	0.05										Alpha	0.05
	ULK1	-0.780113	0.034594	14				-0.791	0.025539	6	-0.8831	0.023236	6				-0.58981	0.082842	6	-0.65433	0.093641	6
	AKAP13	-0.71238	0.02508	6	-0.4485	0.039713	6	-0.0551	0.066276	6	-0.4152	0.065916	6											Dunnett's multiple comparisons test	Predicted (LS) mean diff.	95.00% CI of diff.	Below threshold?	Summary	Adjusted P Value						Dunnett's multiple comparisons test	Predicted (LS) mean diff.	95.00% CI of diff.	Below threshold?	Summary	Adjusted P Value
	PRKCD	-0.57001	0.046609	6	-0.3686	0.052536	6	-0.2748	0.067773	6	-0.3698	0.055152	6
	GAK	-0.553013	0.055635	6	-0.0305	0.052029	6	-0.2608	0.031746	6	-0.4302	0.080173	6											Primary Screen											Primary Screen
	ITSN1	-0.474619	0.040102	6										-0.336791	0.0755864	5	-0.166814	0.0806196	5	-0.277245	0.0780399	5		siNT vs. ULK1	0.8156	0.6548 to 0.9764	Yes	****	<0.0001						siNT vs. RACGAP1	-0.6625	-1.072 to -0.2533	Yes	***	0.0002
	LYST	-0.395569	0.02048	6										-0.348512	0.0727054	5	-0.284594	0.055288	5	-0.329403	0.0446386	5		siNT vs. AKAP13	0.7479	0.5453 to 0.9504	Yes	****	<0.0001						siNT vs. RAF1	-0.9497	-1.359 to -0.5405	Yes	****	<0.0001
	WBP2NL	-0.453362	0.036187	6										-0.379717	0.0626321	5	-0.360802	0.0562701	5	0.0509135	0.0827855	5		siNT vs. PRKCD	0.6055	0.4030 to 0.8080	Yes	****	<0.0001						siNT vs. CPNE2	-1.329	-1.738 to -0.9195	Yes	****	<0.0001
	SYTL5	-0.258311	0.088048	14	0.29513	0.076446	6	-0.4969	0.053899	6	-0.4673	0.040914	6											siNT vs. GAK	0.5885	0.3860 to 0.7910	Yes	****	<0.0001						siNT vs. SNX10	-0.5614	-0.8789 to -0.2440	Yes	****	<0.0001
	siNT	0.035479	0.03516	11	-0.01093	0.025515	17	-0.01093	0.025515	17	-0.01093	0.025515	17	-0.00122	0.013386	12	-0.00122	0.013386	12	-0.00122	0.013386	12		siNT vs. ITSN1	0.5101	0.3076 to 0.7126	Yes	****	<0.0001						siNT vs. RAB11FIP1	-0.9057	-1.315 to -0.4966	Yes	****	<0.0001
																								siNT vs. LYST	0.431	0.2285 to 0.6336	Yes	****	<0.0001
	Negative Regulators																							siNT vs. WBP2NL	0.4888	0.2863 to 0.6914	Yes	****	<0.0001						Oligo 1
																								siNT vs. SYTL5	0.2938	0.1330 to 0.4546	Yes	****	<0.0001						siNT vs. RACGAP1	-0.2659	-0.7052 to 0.1735	No	ns	0.4451
		Primary Screen			Secondary Screen (Oligo 1)			Secondary Screen (Oligo 2)			Secondary Screen (Oligo 3)			Tertiary Screen (Oligo 1)			Tertiary Screen (Oligo 2)			Tertiary Screen (Oligo 3)															siNT vs. RAF1	-0.3343	-0.7736 to 0.1051	No	ns	0.2165
	Target	Mean	SEM	N	Mean	SEM	N	Mean	SEM	N	Mean	SEM	N	Mean	SEM	N	Mean	SEM	N	Mean	SEM	N		Oligo 1											siNT vs. CPNE2	-0.8813	-1.291 to -0.4712	Yes	****	<0.0001
	siNT	0.035479	0.03516	11	-0.01093	0.025515	17	-0.01093	0.025515	17	-0.01093	0.025515	17	-0.00122	0.013386	12	-0.00122	0.013386	12	-0.00122	0.013386	12		siNT vs. ULK1	0.7801	0.5884 to 0.9718	Yes	****	<0.0001						siNT vs. SNX10	-1.254	-1.664 to -0.8436	Yes	****	<0.0001
	SNX10	0.550479	0.083689	13	1.24279	0.497958	6	0.27495	0.071718	6	0.42466	0.06707	6											siNT vs. AKAP13	0.4376	0.2459 to 0.6293	Yes	****	<0.0001						siNT vs. RAB11FIP1	-1.828	-2.238 to -1.418	Yes	****	<0.0001
	RACGAP1	0.651555	0.101883	6										0.25494	0.0981899	5	-0.128816	0.0805766	5	0.435575	0.0646375	5		siNT vs. PRKCD	0.3577	0.1660 to 0.5494	Yes	****	<0.0001
	RAF1	0.938733	0.062724	6										0.323339	0.0912186	5	-0.156319	0.080733	5	0.399702	0.137068	5		siNT vs. GAK	0.01957	-0.1721 to 0.2113	No	ns	0.9997						Oligo 2
	CPNE2	1.3177	0.15181	6	0.87036	0.13917	6	0.67411	0.079049	6	0.13375	0.063067	6											siNT vs. ITSN1	0.3259	0.1205 to 0.5312	Yes	***	0.0002						siNT vs. RACGAP1	0.1179	-0.3215 to 0.5572	No	ns	0.958
																								siNT vs. LYST	0.3376	0.1322 to 0.5430	Yes	****	<0.0001						siNT vs. RAF1	0.1454	-0.2940 to 0.5847	No	ns	0.904
	Fig. 3b																							siNT vs. WBP2NL	0.3688	0.1634 to 0.5742	Yes	****	<0.0001						siNT vs. CPNE2	-0.685	-1.095 to -0.2750	Yes	***	0.0001
		Compartment																						siNT vs. SYTL5	-0.3061	-0.4978 to -0.1144	Yes	***	0.0002						siNT vs. SNX10	-0.2859	-0.6960 to 0.1242	No	ns	0.298
	Target	Mitochondrion	Autophagosome	Ubiquitin-ligase complex	ER	Endolysosome																													siNT vs. RAB11FIP1	-0.1643	-0.5744 to 0.2457	No	ns	0.8118
	AKAP13 (39)	23.1	7.7	0	5.1	10.3																		Oligo 2
	CPNE2 (48)	2.1	0	0	4.2	4.2																		siNT vs. ULK1	0.8722	0.6805 to 1.064	Yes	****	<0.0001						Oligo 3
	GAK (97)	10.3	4.1	0	3.1	27.8																		siNT vs. AKAP13	0.04417	-0.1475 to 0.2359	No	ns	0.995						siNT vs. RACGAP1	-0.4465	-0.8859 to -0.007159	Yes	*	0.0446
	ITSN1 (120)	3.3	1.7	0	2.5	29.2																		siNT vs. PRKCD	0.2639	0.07216 to 0.4556	Yes	**	0.0017						siNT vs. RAF1	-0.4106	-0.8500 to 0.02871	No	ns	0.0776
	LYST (36)	16.7	0	0	0	5.6																		siNT vs. GAK	0.2499	0.05816 to 0.4416	Yes	**	0.0035						siNT vs. CPNE2	-0.1447	-0.5548 to 0.2654	No	ns	0.8786
	PRKCD (107)	20.6	2.8	0	5.6	7.5																		siNT vs. ITSN1	0.1559	-0.04951 to 0.3613	No	ns	0.2503						siNT vs. SNX10	-0.4356	-0.8457 to -0.02551	Yes	*	0.0321
	RACGAP1 (103)	8.7	2.9	0	2.9	8.7																		siNT vs. LYST	0.2737	0.06828 to 0.4791	Yes	**	0.0027						siNT vs. RAB11FIP1	-0.4836	-0.8937 to -0.07354	Yes	*	0.0131
	RAF1 (203)	22.7	1.5	0	1.5	13.8																		siNT vs. WBP2NL	0.3499	0.1445 to 0.5553	Yes	****	<0.0001
	SNX10 (4)	0	0	0	25	25																		siNT vs. SYTL5	0.486	0.2943 to 0.6777	Yes	****	<0.0001
	SYTL5 (6)	0	0	0	0	50																													Test details	Predicted (LS) mean 1	Predicted (LS) mean 2	Predicted (LS) mean diff.	SE of diff.	N1	N2	q	DF
	WBP2NL (6)	0	0	0	0	0																		Oligo 3
	All Screen (4425)	10.07	1.15	2.8	11.54	9.35																		siNT vs. ULK1	0.5789	0.3872 to 0.7706	Yes	****	<0.0001						Primary Screen
																								siNT vs. AKAP13	0.4043	0.2126 to 0.5960	Yes	****	<0.0001						siNT vs. RACGAP1	-0.01093	0.6516	-0.6625	0.1587	17	6	4.175	165
																								siNT vs. PRKCD	0.3589	0.1672 to 0.5506	Yes	****	<0.0001						siNT vs. RAF1	-0.01093	0.9387	-0.9497	0.1587	17	6	5.985	165
	Fig. 3c												Fig. 3c											siNT vs. GAK	0.4193	0.2276 to 0.6110	Yes	****	<0.0001						siNT vs. CPNE2	-0.01093	1.318	-1.329	0.1587	17	6	8.373	165
													Two-way ANOVA											siNT vs. ITSN1	0.2663	0.06093 to 0.4717	Yes	**	0.0038						siNT vs. SNX10	-0.01093	0.5505	-0.5614	0.1231	17	13	4.56	165
			Control				DFP																	siNT vs. LYST	0.3185	0.1131 to 0.5239	Yes	***	0.0003						siNT vs. RAB11FIP1	-0.01093	0.8948	-0.9057	0.1587	17	6	5.708	165
		siNT	1	1	1	1	0.726967	0.760603	0.611309	0.402569			Number of families	1										siNT vs. WBP2NL	-0.06184	-0.2672 to 0.1435	No	ns	0.9791
	siGAK	#2	1.11569	0.775905	0.997108	1.07883	1.05044	0.765443	0.730998	0.670521			Number of comparisons per family	5										siNT vs. SYTL5	0.4564	0.2647 to 0.6481	Yes	****	<0.0001						Oligo 1
		#3	1.10364	1.07026	0.966482	0.553537	1.053	0.904108	0.84379	0.510643			Alpha	0.05																					siNT vs. RACGAP1	-0.01093	0.2549	-0.2659	0.17	17	5	1.564	165
	siPRKCD	#1	1.17894	0.645843	1.36242	1.47551	1.01633	0.776988	0.815043	0.734179																									siNT vs. RAF1	-0.01093	0.3233	-0.3343	0.17	17	5	1.966	165
		#3	1.72805	0.940155	1.18537	0.605126	1.22126	0.751767	0.912569	0.708313			Šídák's multiple comparisons test	Mean Diff.	95.00% CI of diff.	Below threshold?	Summary	Adjusted P Value						Test details	Predicted (LS) mean 1	Predicted (LS) mean 2	Predicted (LS) mean diff.	SE of diff.	N1	N2	q	DF			siNT vs. CPNE2	-0.01093	0.8704	-0.8813	0.1587	17	6	5.554	165
																																			siNT vs. SNX10	-0.01093	1.243	-1.254	0.1587	17	6	7.901	165
													Control - DFP											Primary Screen											siNT vs. RAB11FIP1	-0.01093	1.817	-1.828	0.1587	17	6	11.52	165
	Fig. 3d												siNT	0.3746	0.02071 to 0.7286	Yes	*	0.0361						siNT vs. ULK1	0.03548	-0.7801	0.8156	0.05949	11	14	13.71	225
												siGAK	#2	0.1875	-0.1664 to 0.5415	No	ns	0.5095						siNT vs. AKAP13	0.03548	-0.7124	0.7479	0.07493	11	6	9.981	225			Oligo 2
													#3	0.09559	-0.2583 to 0.4495	No	ns	0.9383						siNT vs. PRKCD	0.03548	-0.57	0.6055	0.07493	11	6	8.081	225			siNT vs. RACGAP1	-0.01093	-0.1288	0.1179	0.17	17	5	0.6934	165
												siPRKCD	#1	0.33	-0.02388 to 0.6840	No	ns	0.0725						siNT vs. GAK	0.03548	-0.553	0.5885	0.07493	11	6	7.854	225			siNT vs. RAF1	-0.01093	-0.1563	0.1454	0.17	17	5	0.8552	165
													#3	0.2162	-0.1377 to 0.5701	No	ns	0.368						siNT vs. ITSN1	0.03548	-0.4746	0.5101	0.07493	11	6	6.808	225			siNT vs. CPNE2	-0.01093	0.6741	-0.685	0.1587	17	6	4.317	165
																								siNT vs. LYST	0.03548	-0.3956	0.431	0.07493	11	6	5.753	225			siNT vs. SNX10	-0.01093	0.275	-0.2859	0.1587	17	6	1.802	165
																								siNT vs. WBP2NL	0.03548	-0.4534	0.4888	0.07493	11	6	6.524	225			siNT vs. RAB11FIP1	-0.01093	0.1534	-0.1643	0.1587	17	6	1.036	165
													Test details	Mean 1	Mean 2	Mean Diff.	SE of diff.	N1	N2	t	DF			siNT vs. SYTL5	0.03548	-0.2583	0.2938	0.05949	11	14	4.939	225
																																			Oligo 3
													Control - DFP											Oligo 1											siNT vs. RACGAP1	-0.01093	0.4356	-0.4465	0.17	17	5	2.626	165
													siNT	1	0.6254	0.3746	0.1163	4	4	3.222	12			siNT vs. ULK1	-0.01093	-0.791	0.7801	0.07011	17	6	11.13	225			siNT vs. RAF1	-0.01093	0.3997	-0.4106	0.17	17	5	2.415	165
													#2	0.9919	0.8044	0.1875	0.1163	4	4	1.613	12			siNT vs. AKAP13	-0.01093	-0.4485	0.4376	0.07011	17	6	6.241	225			siNT vs. CPNE2	-0.01093	0.1338	-0.1447	0.1587	17	6	0.9118	165
													#3	0.9235	0.8279	0.09559	0.1163	4	4	0.8221	12			siNT vs. PRKCD	-0.01093	-0.3686	0.3577	0.07011	17	6	5.102	225			siNT vs. SNX10	-0.01093	0.4247	-0.4356	0.1587	17	6	2.745	165
													#1	1.166	0.8356	0.33	0.1163	4	4	2.838	12			siNT vs. GAK	-0.01093	-0.0305	0.01957	0.07011	17	6	0.2791	225			siNT vs. RAB11FIP1	-0.01093	0.4727	-0.4836	0.1587	17	6	3.048	165
													#3	1.115	0.8985	0.2162	0.1163	4	4	1.859	12			siNT vs. ITSN1	-0.01093	-0.3368	0.3259	0.07511	17	5	4.338	225
																								siNT vs. LYST	-0.01093	-0.3485	0.3376	0.07511	17	5	4.494	225
																								siNT vs. WBP2NL	-0.01093	-0.3797	0.3688	0.07511	17	5	4.91	225
																								siNT vs. SYTL5	-0.01093	0.2951	-0.3061	0.07011	17	6	4.366	225
																								Oligo 2
																								siNT vs. ULK1	-0.01093	-0.8831	0.8722	0.07011	17	6	12.44	225
																								siNT vs. AKAP13	-0.01093	-0.0551	0.04417	0.07011	17	6	0.63	225
																								siNT vs. PRKCD	-0.01093	-0.2748	0.2639	0.07011	17	6	3.764	225
																								siNT vs. GAK	-0.01093	-0.2608	0.2499	0.07011	17	6	3.564	225
																								siNT vs. ITSN1	-0.01093	-0.1668	0.1559	0.07511	17	5	2.075	225
																								siNT vs. LYST	-0.01093	-0.2846	0.2737	0.07511	17	5	3.643	225
																								siNT vs. WBP2NL	-0.01093	-0.3608	0.3499	0.07511	17	5	4.658	225
																								siNT vs. SYTL5	-0.01093	-0.4969	0.486	0.07011	17	6	6.932	225
																								Oligo 3
																								siNT vs. ULK1	-0.01093	-0.5898	0.5789	0.07011	17	6	8.257	225
																								siNT vs. AKAP13	-0.01093	-0.4152	0.4043	0.07011	17	6	5.766	225
																								siNT vs. PRKCD	-0.01093	-0.3698	0.3589	0.07011	17	6	5.119	225
																								siNT vs. GAK	-0.01093	-0.4302	0.4193	0.07011	17	6	5.98	225
																								siNT vs. ITSN1	-0.01093	-0.2772	0.2663	0.07511	17	5	3.546	225
																								siNT vs. LYST	-0.01093	-0.3294	0.3185	0.07511	17	5	4.24	225
																								siNT vs. WBP2NL	-0.01093	0.05091	-0.06184	0.07511	17	5	0.8234	225
																								siNT vs. SYTL5	-0.01093	-0.4673	0.4564	0.07011	17	6	6.509	225
	Fig. 3f
										Fig. 3g
	Fig. 3g									Two-way ANOVA
		PRKCD			TIM23					Number of families	2
	Control	1	1	1	1	1	1			Number of comparisons per family	3
	Control +BafA1	1.0388	0.8539	1.0582	1.1187	1.0771	1.1347			Alpha	0.05
	DFP	0.7408	0.6741	0.7207	0.5547	0.6867	0.5529
	DFP +BafA1	0.9577	1.0642	0.9652	0.8271	0.826	0.8468			Dunnett's multiple comparisons test	Mean Diff.	95.00% CI of diff.	Below threshold?	Summary	Adjusted P Value
	Fig. 3h									PRKCD
										Control vs. Control +BafA1	0.01637	-0.1004 to 0.1331	No	ns	0.9679
										Control vs. DFP	0.2881	0.1714 to 0.4049	Yes	****	<0.0001
										Control vs. DFP +BafA1	0.0043	-0.1124 to 0.1210	No	ns	0.9993
										TIM23
										Control vs. Control +BafA1	-0.1102	-0.2269 to 0.006572	No	ns	0.0662
										Control vs. DFP	0.4019	0.2852 to 0.5186	Yes	****	<0.0001
										Control vs. DFP +BafA1	0.1667	0.04996 to 0.2834	Yes	**	0.0052
										Test details	Mean 1	Mean 2	Mean Diff.	SE of diff.	N1	N2	q	DF
										PRKCD
										Control vs. Control +BafA1	1	0.9836	0.01637	0.04503	3	3	0.3635	16
										Control vs. DFP	1	0.7119	0.2881	0.04503	3	3	6.399	16
										Control vs. DFP +BafA1	1	0.9957	0.0043	0.04503	3	3	0.0955	16
										TIM23
										Control vs. Control +BafA1	1	1.11	-0.1102	0.04503	3	3	2.447	16
										Control vs. DFP	1	0.5981	0.4019	0.04503	3	3	8.926	16
										Control vs. DFP +BafA1	1	0.8333	0.1667	0.04503	3	3	3.702	16

## Sheet: Fig. 4
	Fig. 4b																							Fig. 4b
																								Two-way ANOVA
	Concentration	GAKi				GAKc				RIPK2i				Sotrastaurin			Enzastaurin
	0 µM	1	1	1	1	1	1	1	1	1	1	1	1	1	1	1	1	1	1					Number of families	5
	0.1 µM	0.9147	1.0567	0.9012	1.2363	0.7612	0.9317	0.8471	1.1918	0.7622	1.0313	0.9418	1.2147	1.0728	0.7402	0.667	0.8565	0.5191	0.595					Number of comparisons per family	4
	1 µM	0.7367	0.8857	0.9502	0.8937	0.7556	1.0657	1.0362	1.1811	0.8162	0.711	0.9665	0.8649	0.6304	0.4556	0.5722	0.1741	0.1089	0.4332					Alpha	0.05
	5 µM	0.4899	0.5451	0.5355	0.5541	0.8665	0.8757	0.9854	1.0315	0.9025	0.9322	1.3256	0.9839	0.1468	0.0639	0.3835	0.0147		0.1072
	10 µM		0.3363	0.2753	0.424		1.0901	0.8553	1.2109		0.8747	0.9096	1.1271	0.0429	0.0192	0.2571	0.0108		0.0833					Dunnett's multiple comparisons test	Predicted (LS) mean diff.	95.00% CI of diff.	Below threshold?	Summary	Adjusted P Value
	Fig. 4c																							GAKi
														Fig. 4c - Statistics										0 vs. 0.1	-0.02723	-0.2568 to 0.2023	No	ns	0.995
			Control					DFP						Two-way ANOVA										0 vs. 1	0.1334	-0.09611 to 0.3630	No	ns	0.4048
		DMSO	1	1	1	1	1	0.64085	0.738481	0.653945	0.630209	0.622159												0 vs. 5	0.4689	0.2393 to 0.6984	Yes	****	<0.0001
	GAKi	10 µM	0.887942	0.958912	0.903824	0.935618	0.741786	0.735201	1.03649	0.889887	0.895882	0.697325		Number of families	1									0 vs. 10	0.6548	0.4069 to 0.9027	Yes	****	<0.0001
	GAKc	10 µM	0.796993	0.957248	0.88942	1.03285	0.867679	0.531474	0.822038	0.671755	0.780121	0.621312		Number of comparisons per family	6
	Sotrastaurin	2 µM	0.972489	1.11974	0.817085	1.0178	0.708961	0.716392	0.946238	0.775022	0.861018	0.838374		Alpha	0.05									GAKc
		5 µM		0.907986	0.828044	0.955978			0.798749	0.740791	0.762982													0 vs. 0.1	0.06705	-0.1625 to 0.2966	No	ns	0.8787
		10 µM		0.95274	0.860687	0.94445			0.915	0.810711	0.976566			Šídák's multiple comparisons test	Predicted (LS) mean diff.	95.00% CI of diff.	Below threshold?	Summary	Adjusted P Value					0 vs. 1	-0.00965	-0.2392 to 0.2199	No	ns	0.9999
																								0 vs. 5	0.06023	-0.1693 to 0.2898	No	ns	0.913
														Control - DFP										0 vs. 10	-0.0521	-0.3000 to 0.1958	No	ns	0.9583
	Fig. 4d													DMSO	0.3429	0.2314 to 0.4544	Yes	****	<0.0001
														GAKi	0.03466	-0.07683 to 0.1462	No	ns	0.9405					RIPK2i
														GAKc	0.2235	0.1120 to 0.3350	Yes	****	<0.0001					0 vs. 0.1	0.0125	-0.2170 to 0.2420	No	ns	0.9998
														Sotrastaurin 2	0.09981	-0.01169 to 0.2113	No	ns	0.0961					0 vs. 1	0.1604	-0.06918 to 0.3899	No	ns	0.2486
														Sotrastaurin 5	0.1298	-0.01411 to 0.2738	No	ns	0.0922					0 vs. 5	-0.03605	-0.2656 to 0.1935	No	ns	0.9853
														Sotrastaurin 10	0.01853	-0.1254 to 0.1625	No	ns	0.9994					0 vs. 10	0.02953	-0.2184 to 0.2775	No	ns	0.9949
																								Sotrastaurin
														Test details	Predicted (LS) mean 1	Predicted (LS) mean 2	Predicted (LS) mean diff.	SE of diff.	N1	N2	t	DF		0 vs. 0.1	0.1733	-0.09124 to 0.4379	No	ns	0.2985
																								0 vs. 1	0.4473	0.1827 to 0.7118	Yes	***	0.0003
														Control - DFP										0 vs. 5	0.8019	0.5374 to 1.067	Yes	****	<0.0001
														DMSO	1	0.6571	0.3429	0.03821	5	5	8.972	20		0 vs. 10	0.8936	0.6290 to 1.158	Yes	****	<0.0001
														GAKi	0.8856	0.851	0.03466	0.03821	5	5	0.907	20
														GAKc	0.9088	0.6853	0.2235	0.03821	5	5	5.849	20		Enzastaurin
														Sotrastaurin 2	0.9272	0.8274	0.09981	0.03821	5	5	2.612	20		0 vs. 0.1	0.3431	0.09316 to 0.5931	Yes	**	0.0036
														Sotrastaurin 5	0.8973	0.7675	0.1298	0.04933	3	3	2.632	20		0 vs. 1	0.7613	0.5113 to 1.011	Yes	****	<0.0001
														Sotrastaurin 10	0.9193	0.9008	0.01853	0.04933	3	3	0.3757	20		0 vs. 5	0.9391	0.6556 to 1.222	Yes	****	<0.0001
																								0 vs. 10	0.953	0.6695 to 1.236	Yes	****	<0.0001
																								Test details	Predicted (LS) mean 1	Predicted (LS) mean 2	Predicted (LS) mean diff.	SE of diff.	N1	N2	q	DF
																								GAKi
																								0 vs. 0.1	1	1.027	-0.02723	0.09138	4	4	0.2979	61
																								0 vs. 1	1	0.8666	0.1334	0.09138	4	4	1.46	61
																								0 vs. 5	1	0.5312	0.4689	0.09138	4	4	5.131	61
																								0 vs. 10	1	0.3452	0.6548	0.0987	4	3	6.634	61
																								GAKc
																								0 vs. 0.1	1	0.933	0.06705	0.09138	4	4	0.7338	61
																								0 vs. 1	1	1.01	-0.00965	0.09138	4	4	0.1056	61
																								0 vs. 5	1	0.9398	0.06023	0.09138	4	4	0.6591	61
																								0 vs. 10	1	1.052	-0.0521	0.0987	4	3	0.5279	61
	Fig. 4e											Fig. 4e - Statistics												RIPK2i
		DFP v CON			GAKi DFP v GAKi CON			GAKc DFP v GAKc CON				Two-way ANOVA												0 vs. 0.1	1	0.9875	0.0125	0.09138	4	4	0.1368	61
		Mean	SEM	N	Mean	SEM	N	Mean	SEM	N														0 vs. 1	1	0.8397	0.1604	0.09138	4	4	1.755	61
	All (3405)	-0.0734	0.0108	3405	-0.069	0.0138	3405	-0.092	0.0108	3405		Number of families	15											0 vs. 5	1	1.036	-0.03605	0.09138	4	4	0.3945	61
	Mitochondrion (671)	-0.2439	0.024	671	0.041	0.0258	671	-0.1745	0.0232	671		Number of comparisons per family	2											0 vs. 10	1	0.9705	0.02953	0.0987	4	3	0.2992	61
	Mito Outer Membrane (74)	-0.039	0.0943	74	0.1132	0.0943	74	-0.1003	0.091	74		Alpha	0.05
	Mito Inner Membrane (188)	-0.3528	0.0323	263	0.0893	0.0301	263	-0.3345	0.0299	263														Sotrastaurin
	Mito Matrix (229)	-0.3241	0.0345	277	0.1089	0.0314	277	-0.1397	0.032	277		Dunnett's multiple comparisons test	Predicted (LS) mean diff.	95.00% CI of diff.	Below threshold?	Summary	Adjusted P Value							0 vs. 0.1	1	0.8267	0.1733	0.1055	3	3	1.643	61
	Mito Ribosome (67)	-0.4762	0.059	67	0.0714	0.0468	67	-0.3258	0.0523	67														0 vs. 1	1	0.5527	0.4473	0.1055	3	3	4.239	61
	Respiratory Chain Complex (49)	-0.6141	0.071	49	-0.1053	0.0848	49	-0.7116	0.0724	49		All (3405)												0 vs. 5	1	0.1981	0.8019	0.1055	3	3	7.6	61
	ER (247)	0.0972	0.0325	548	0.1851	0.0375	548	0.1418	0.0324	548		DFP v CON vs. GAKi DFP v GAKi CON	-0.0044	-0.04077 to 0.03197	No	ns	0.949							0 vs. 10	1	0.1064	0.8936	0.1055	3	3	8.469	61
	Peroxisome (33)	-0.1284	0.08	51	-0.0708	0.0899	51	0.0334	0.0751	51		DFP v CON vs. GAKc DFP v GAKc CON	0.0186	-0.01777 to 0.05497	No	ns	0.4191
	Lysosome (202)	-0.0467	0.0353	202	-0.0449	0.0512	202	-0.0825	0.0415	202														Enzastaurin
	Lipid Droplet (23)	-0.1311	0.088	29	-0.0617	0.0902	29	-0.0727	0.0649	29		Mitochondrion (671)												0 vs. 0.1	1	0.6569	0.3431	0.0987	4	3	3.477	61
	Endocytic Vesicle (95)	0.1897	0.0625	95	0.1263	0.0658	95	0.1163	0.0589	95		DFP v CON vs. GAKi DFP v GAKi CON	-0.2849	-0.3668 to -0.2030	Yes	****	<0.0001							0 vs. 1	1	0.2387	0.7613	0.0987	4	3	7.713	61
	Cytoskeleton (511)	-0.0651	0.0276	511	-0.2266	0.0366	511	-0.1301	0.0273	511		DFP v CON vs. GAKc DFP v GAKc CON	-0.0694	-0.1513 to 0.01252	No	ns	0.1096							0 vs. 5	1	0.06095	0.9391	0.1119	4	2	8.391	61
	Golgi Associated Vesicle (47)	-0.113	0.1071	32	-0.2599	0.1233	32	-0.1314	0.102	32														0 vs. 10	1	0.04705	0.953	0.1119	4	2	8.515	61
	Glycolytic Process (21)	0.4407	0.2296	21	-0.1179	0.229	21	0.3416	0.2211	21		Mito Outer Membrane (74)
												DFP v CON vs. GAKi DFP v GAKi CON	-0.1522	-0.3989 to 0.09448	No	ns	0.2912
												DFP v CON vs. GAKc DFP v GAKc CON	0.0613	-0.1854 to 0.3080	No	ns	0.8046
	Fig. 4f
												Mito Inner Membrane (188)
	Sotrastaurin (µM)	TIM23			MTCO2			COXIV				DFP v CON vs. GAKi DFP v GAKi CON	-0.4421	-0.5730 to -0.3112	Yes	****	<0.0001
	0	-0.485	-0.485	-0.544	-0.735	-0.746	-0.889	-0.62	-0.707	-0.625		DFP v CON vs. GAKc DFP v GAKc CON	-0.0183	-0.1492 to 0.1126	No	ns	0.9325
	2	-0.076	-0.164	0.034	-0.134	-0.58	-0.433	0.192	-0.324	-0.244
	5	-0.135	-0.027	-0.038	-0.426	-0.332	-0.604	-0.079	-0.101	-0.25		Mito Matrix (229)
	10	0.105	-0.082	-0.138	-0.175	-0.228	-0.156	-0.31	-0.312	-0.175		DFP v CON vs. GAKi DFP v GAKi CON	-0.433	-0.5605 to -0.3055	Yes	****	<0.0001
												DFP v CON vs. GAKc DFP v GAKc CON	-0.1844	-0.3119 to -0.05690	Yes	**	0.0027
	Fig. 4f - Statistics
	Two-way ANOVA											Mito Ribosome (67)
												DFP v CON vs. GAKi DFP v GAKi CON	-0.5476	-0.8068 to -0.2884	Yes	****	<0.0001
	Number of families	3										DFP v CON vs. GAKc DFP v GAKc CON	-0.1504	-0.4096 to 0.1088	No	ns	0.3327
	Number of comparisons per family	3
	Alpha	0.05										Respiratory Chain Complex (49)
												DFP v CON vs. GAKi DFP v GAKi CON	-0.5088	-0.8119 to -0.2057	Yes	***	0.0004
	Dunnett's multiple comparisons test	Mean Diff.	95.00% CI of diff.	Below threshold?	Summary	Adjusted P Value						DFP v CON vs. GAKc DFP v GAKc CON	0.0975	-0.2056 to 0.4006	No	ns	0.6983
	TIM23											ER (247)
	0 vs. 2µM	-0.436	-0.7032 to -0.1688	Yes	**	0.0012						DFP v CON vs. GAKi DFP v GAKi CON	-0.0879	-0.1785 to 0.002749	No	ns	0.0589
	0 vs. 5µM	-0.438	-0.7052 to -0.1708	Yes	**	0.0011						DFP v CON vs. GAKc DFP v GAKc CON	-0.0446	-0.1352 to 0.04605	No	ns	0.4454
	0 vs. 10mM	-0.4663	-0.7336 to -0.1991	Yes	***	0.0006
												Peroxisome (33)
	MTCO2											DFP v CON vs. GAKi DFP v GAKi CON	-0.0576	-0.3547 to 0.2395	No	ns	0.8752
	0 vs. 2µM	-0.4077	-0.6749 to -0.1404	Yes	**	0.0023						DFP v CON vs. GAKc DFP v GAKc CON	-0.1618	-0.4589 to 0.1353	No	ns	0.3761
	0 vs. 5µM	-0.336	-0.6032 to -0.06875	Yes	*	0.0117
	0 vs. 10mM	-0.6037	-0.8709 to -0.3364	Yes	****	<0.0001						Lysosome (202)
												DFP v CON vs. GAKi DFP v GAKi CON	-0.0018	-0.1511 to 0.1475	No	ns	0.9994
	COXIV											DFP v CON vs. GAKc DFP v GAKc CON	0.0358	-0.1135 to 0.1851	No	ns	0.8166
	0 vs. 2µM	-0.5253	-0.7926 to -0.2581	Yes	***	0.0002
	0 vs. 5µM	-0.5073	-0.7746 to -0.2401	Yes	***	0.0002						Lipid Droplet (23)
	0 vs. 10mM	-0.385	-0.6522 to -0.1178	Yes	**	0.0039						DFP v CON vs. GAKi DFP v GAKi CON	-0.0694	-0.4635 to 0.3247	No	ns	0.8955
												DFP v CON vs. GAKc DFP v GAKc CON	-0.0584	-0.4525 to 0.3357	No	ns	0.9246
	Test details	Mean 1	Mean 2	Mean Diff.	SE of diff.	N1	N2	q	DF			Endocytic Vesicle (95)
												DFP v CON vs. GAKi DFP v GAKi CON	0.0634	-0.1543 to 0.2811	No	ns	0.7437
	TIM23											DFP v CON vs. GAKc DFP v GAKc CON	0.0734	-0.1443 to 0.2911	No	ns	0.6748
	0 vs. 2	-0.5047	-0.06867	-0.436	0.1066	3	3	4.09	24
	0 vs. 5	-0.5047	-0.06667	-0.438	0.1066	3	3	4.109	24			Cytoskeleton (511)
	0 vs. 10	-0.5047	-0.03833	-0.4663	0.1066	3	3	4.374	24			DFP v CON vs. GAKi DFP v GAKi CON	0.1615	0.06763 to 0.2554	Yes	***	0.0003
												DFP v CON vs. GAKc DFP v GAKc CON	0.065	-0.02887 to 0.1589	No	ns	0.2172
	MTCO2
	0 vs. 2	-0.79	-0.3823	-0.4077	0.1066	3	3	3.824	24			Golgi Associated Vesicle (47)
	0 vs. 5	-0.79	-0.454	-0.336	0.1066	3	3	3.152	24			DFP v CON vs. GAKi DFP v GAKi CON	0.1469	-0.2282 to 0.5220	No	ns	0.5919
	0 vs. 10	-0.79	-0.1863	-0.6037	0.1066	3	3	5.663	24			DFP v CON vs. GAKc DFP v GAKc CON	0.0184	-0.3567 to 0.3935	No	ns	0.9914
	COXIV											Glycolytic Process (21)
	0 vs. 2	-0.6507	-0.1253	-0.5253	0.1066	3	3	4.928	24			DFP v CON vs. GAKi DFP v GAKi CON	0.5586	0.09553 to 1.022	Yes	*	0.0146
	0 vs. 5	-0.6507	-0.1433	-0.5073	0.1066	3	3	4.759	24			DFP v CON vs. GAKc DFP v GAKc CON	0.0991	-0.3640 to 0.5622	No	ns	0.8503
	0 vs. 10	-0.6507	-0.2657	-0.385	0.1066	3	3	3.611	24
												Test details	Predicted (LS) mean 1	Predicted (LS) mean 2	Predicted (LS) mean diff.	SE of diff.	N1	N2	q	DF
												All (3405)
												DFP v CON vs. GAKi DFP v GAKi CON	-0.0734	-0.069	-0.0044	0.01644	3405	3405	0.2677	18840
												DFP v CON vs. GAKc DFP v GAKc CON	-0.0734	-0.092	0.0186	0.01644	3405	3405	1.132	18840
												Mitochondrion (671)
												DFP v CON vs. GAKi DFP v GAKi CON	-0.2439	0.041	-0.2849	0.03703	671	671	7.694	18840
												DFP v CON vs. GAKc DFP v GAKc CON	-0.2439	-0.1745	-0.0694	0.03703	671	671	1.874	18840
												Mito Outer Membrane (74)
												DFP v CON vs. GAKi DFP v GAKi CON	-0.039	0.1132	-0.1522	0.1115	74	74	1.365	18840
												DFP v CON vs. GAKc DFP v GAKc CON	-0.039	-0.1003	0.0613	0.1115	74	74	0.5498	18840
												Mito Inner Membrane (188)
												DFP v CON vs. GAKi DFP v GAKi CON	-0.3528	0.0893	-0.4421	0.05914	263	263	7.475	18840
												DFP v CON vs. GAKc DFP v GAKc CON	-0.3528	-0.3345	-0.0183	0.05914	263	263	0.3094	18840
												Mito Matrix (229)
												DFP v CON vs. GAKi DFP v GAKi CON	-0.3241	0.1089	-0.433	0.05763	277	277	7.513	18840
												DFP v CON vs. GAKc DFP v GAKc CON	-0.3241	-0.1397	-0.1844	0.05763	277	277	3.2	18840
												Mito Ribosome (67)
												DFP v CON vs. GAKi DFP v GAKi CON	-0.4762	0.0714	-0.5476	0.1172	67	67	4.673	18840
												DFP v CON vs. GAKc DFP v GAKc CON	-0.4762	-0.3258	-0.1504	0.1172	67	67	1.283	18840
												Row 8
												DFP v CON vs. GAKi DFP v GAKi CON	-0.6141	-0.1053	-0.5088	0.137	49	49	3.713	18840
												DFP v CON vs. GAKc DFP v GAKc CON	-0.6141	-0.7116	0.0975	0.137	49	49	0.7116	18840
												ER (247)
												DFP v CON vs. GAKi DFP v GAKi CON	0.0972	0.1851	-0.0879	0.04097	548	548	2.145	18840
												DFP v CON vs. GAKc DFP v GAKc CON	0.0972	0.1418	-0.0446	0.04097	548	548	1.089	18840
												Peroxisome (33)
												DFP v CON vs. GAKi DFP v GAKi CON	-0.1284	-0.0708	-0.0576	0.1343	51	51	0.4289	18840
												DFP v CON vs. GAKc DFP v GAKc CON	-0.1284	0.0334	-0.1618	0.1343	51	51	1.205	18840
												Lysosome (202)
												DFP v CON vs. GAKi DFP v GAKi CON	-0.0467	-0.0449	-0.0018	0.06749	202	202	0.02667	18840
												DFP v CON vs. GAKc DFP v GAKc CON	-0.0467	-0.0825	0.0358	0.06749	202	202	0.5305	18840
												Lipid Droplet (23)
												DFP v CON vs. GAKi DFP v GAKi CON	-0.1311	-0.0617	-0.0694	0.1781	29	29	0.3896	18840
												DFP v CON vs. GAKc DFP v GAKc CON	-0.1311	-0.0727	-0.0584	0.1781	29	29	0.3279	18840
												Endocytic Vesicle (95)
												DFP v CON vs. GAKi DFP v GAKi CON	0.1897	0.1263	0.0634	0.09841	95	95	0.6443	18840
												DFP v CON vs. GAKc DFP v GAKc CON	0.1897	0.1163	0.0734	0.09841	95	95	0.7459	18840
												Cytoskeleton (511)
												DFP v CON vs. GAKi DFP v GAKi CON	-0.0651	-0.2266	0.1615	0.04243	511	511	3.806	18840
												DFP v CON vs. GAKc DFP v GAKc CON	-0.0651	-0.1301	0.065	0.04243	511	511	1.532	18840
												Golgi Associated Vesicle (47)
												DFP v CON vs. GAKi DFP v GAKi CON	-0.113	-0.2599	0.1469	0.1696	32	32	0.8664	18840
												DFP v CON vs. GAKc DFP v GAKc CON	-0.113	-0.1314	0.0184	0.1696	32	32	0.1085	18840
												Glycolytic Process (21)
												DFP v CON vs. GAKi DFP v GAKi CON	0.4407	-0.1179	0.5586	0.2093	21	21	2.669	18840
												DFP v CON vs. GAKc DFP v GAKc CON	0.4407	0.3416	0.0991	0.2093	21	21	0.4735	18840

## Sheet: Fig. 5
	Fig. 5b									Fig. 5b
										Number of families	1
Treatment:	DMSO	CCCP								Number of comparisons per family	7
Inhibitor:	DMSO	DMSO	BafA1	MRT	GAKi	GAKc	Sotrastaurin -2μM	Sotrastaurin - 5µM		Alpha	0.05
	1	0.267591	0.886676	0.670456	0.277565	0.225404	0.189631	0.253519
	1	0.188968	0.747033	0.787112	0.234284	0.192507	0.20056	0.226776		Dunnett's multiple comparisons test	Mean Diff.	95.00% CI of diff.	Below threshold?	Summary	Adjusted P Value	B-?
	1	0.175578	0.543133	0.658809	0.226472	0.240568	0.250616	0.269027		DMSO vs. DMSO CCCP	-0.7893	-0.9586 to -0.6200	Yes	****	<0.0001	A	DMSO
										DMSO vs. BafA1	-0.5149	-0.6842 to -0.3456	Yes	****	<0.0001	C	BafA1
	Fig. 5c									DMSO vs. MRT	-0.4947	-0.6640 to -0.3254	Yes	****	<0.0001	D	MRT
										DMSO vs. GAKi	-0.03539	-0.2047 to 0.1339	No	ns	0.9838	E	GAKi
										DMSO vs. GAKc	-0.008781	-0.1781 to 0.1605	No	ns	0.9998	F	GAKc
										DMSO vs. 2μM	-0.00289	-0.1722 to 0.1664	No	ns	>0.9999	G	2μM
										DMSO vs. 5μM	-0.03906	-0.2084 to 0.1302	No	ns	0.973	H	5μM
										Test details	Mean 1	Mean 2	Mean Diff.	SE of diff.	n1	n2	q	DF
										DMSO vs. DMSO CCCP	0.2107	1	-0.7893	0.0579	3	3	13.63	16
										DMSO vs. BafA1	0.2107	0.7256	-0.5149	0.0579	3	3	8.893	16
										DMSO vs. MRT	0.2107	0.7055	-0.4947	0.0579	3	3	8.545	16
										DMSO vs. GAKi	0.2107	0.2461	-0.03539	0.0579	3	3	0.6113	16
										DMSO vs. GAKc	0.2107	0.2195	-0.008781	0.0579	3	3	0.1516	16
										DMSO vs. 2μM	0.2107	0.2136	-0.00289	0.0579	3	3	0.04991	16
										DMSO vs. 5μM	0.2107	0.2498	-0.03906	0.0579	3	3	0.6746	16
	Fig. 5d									Fig. 5d - Statistics
										Two-Way ANOVA
			PRKCD			PDH
	DMSO	DMSO	1	1	1	1	1	1		Number of families	2
	CCCP	DMSO	0.258982	0.197339	0.216856	0.258982	0.390144	0.220063		Number of comparisons per family	7
		MRT68921	0.622259	0.54973	0.733367	0.622259	0.634729	0.780073		Alpha	0.05
		BafA1	0.626013	0.65485	0.624396	0.626013	0.82801	0.669367
		GAKi - 10µM	0.222508	0.20269	0.277412	0.222508	0.428117	0.222651		Dunnett's multiple comparisons test	Mean Diff.	95.00% CI of diff.	Below threshold?	Summary	Adjusted P Value
		GAKc - 10µM	0.155208	0.167079	0.234627	0.155208	0.564317	0.212873
		Sotrastaurin -2µM	0.087998	0.069275	0.224944	0.087998	0.304872	0.420159		PRKCD
		Sotrastaurin -5µM	0.057063	0.059263	0.163157	0.057063	0.495577	0.360381		DMSO vs. DMSO	-0.7756	-0.9677 to -0.5835	Yes	****	<0.0001
										DMSO vs. MRT	-0.4107	-0.6028 to -0.2186	Yes	****	<0.0001
										DMSO vs. BafA1	-0.4107	-0.6028 to -0.2186	Yes	****	<0.0001
	Fig 5f									DMSO vs. GAKi	-0.009811	-0.2019 to 0.1823	No	ns	0.9998
										DMSO vs. GAKc	0.03875	-0.1534 to 0.2309	No	ns	0.9911
										DMSO vs. 2µM	0.09699	-0.09512 to 0.2891	No	ns	0.5851
		Dose	DMSO			BafA1				DMSO vs. 5µM	0.1312	-0.06088 to 0.3233	No	ns	0.285
	Vehicle	-	1	1	1	1.67012	1.78365	1.95677
	Vehicle	-	1.10826	1.37293	1.60628	2.60781	2.88638	2.89099		PDH
	GAKi	10µM	1.18587	1.51324	1.28158	2.72778	2.34927	2.33596		DMSO vs. DMSO	-0.7103	-0.9024 to -0.5182	Yes	****	<0.0001
	GAKc	10µM	1.33953	1.29807	1.56525	2.74902	2.67935	3.31796		DMSO vs. MRT	-0.3893	-0.5814 to -0.1972	Yes	****	<0.0001
	Sotrastaurin	2µM	2.15314	1.93444	2.22867	2.6988	2.84369	3.09168		DMSO vs. BafA1	-0.4181	-0.6102 to -0.2260	Yes	****	<0.0001
		5µM	1.83971	1.76886	1.8845	3.2224	3.30834	2.82626		DMSO vs. GAKi	-0.001362	-0.1935 to 0.1907	No	ns	>0.9999
		10µM	2.20841	2.33538	2.46392	3.69206	3.31596	3.28288		DMSO vs. GAKc	-0.02107	-0.2132 to 0.1710	No	ns	0.9996
										DMSO vs. 2µM	0.01872	-0.1734 to 0.2108	No	ns	0.9996
										DMSO vs. 5µM	-0.01461	-0.2067 to 0.1775	No	ns	0.9997
	Fig. 5g									Test details	Mean 1	Mean 2	Mean Diff.	SE of diff.	N1	N2	q	DF
										PRKCD
										DMSO vs. DMSO	0.2244	1	-0.7756	0.069	3	3	11.24	28
										DMSO vs. MRT	0.2244	0.6351	-0.4107	0.069	3	3	5.952	28
										DMSO vs. BafA1	0.2244	0.6351	-0.4107	0.069	3	3	5.952	28
										DMSO vs. GAKi	0.2244	0.2342	-0.009811	0.069	3	3	0.1422	28
										DMSO vs. GAKc	0.2244	0.1856	0.03875	0.069	3	3	0.5616	28
										DMSO vs. 2µM	0.2244	0.1274	0.09699	0.069	3	3	1.406	28
										DMSO vs. 5µM	0.2244	0.09316	0.1312	0.069	3	3	1.902	28
										PDH
										DMSO vs. DMSO	0.2897	1	-0.7103	0.069	3	3	10.29	28
										DMSO vs. MRT	0.2897	0.679	-0.3893	0.069	3	3	5.642	28
										DMSO vs. BafA1	0.2897	0.7078	-0.4181	0.069	3	3	6.059	28
										DMSO vs. GAKi	0.2897	0.2911	-0.001362	0.069	3	3	0.01974	28
										DMSO vs. GAKc	0.2897	0.3108	-0.02107	0.069	3	3	0.3054	28
										DMSO vs. 2µM	0.2897	0.271	0.01872	0.069	3	3	0.2713	28
										DMSO vs. 5µM	0.2897	0.3043	-0.01461	0.069	3	3	0.2117	28
										Fig. 5f - Statistics
										Two-way ANOVA
										Number of families	2
										Number of comparisons per family	6
										Alpha	0.05
										Dunnett's multiple comparisons test	Mean Diff.	95.00% CI of diff.	Below threshold?	Summary	Adjusted P Value
										DMSO
										Vehicle vs. Vehicle	0.3625	-0.07175 to 0.7967	No	ns	0.1291
										Vehicle vs. GAKi	0.03559	-0.3986 to 0.4698	No	ns	0.9997
										Vehicle vs. GAKc	-0.03846	-0.4727 to 0.3958	No	ns	0.9996
										Vehicle vs. SS 2µM	-0.7429	-1.177 to -0.3087	Yes	***	0.0004
										Vehicle vs. SS 5µM	-0.4685	-0.9028 to -0.03430	Yes	*	0.0306
										Vehicle vs. SS 10µM	-0.9734	-1.408 to -0.5392	Yes	****	<0.0001
										BafA1
										Vehicle vs. Vehicle	0.9915	0.5573 to 1.426	Yes	****	<0.0001
										Vehicle vs. GAKi	0.3241	-0.1102 to 0.7583	No	ns	0.204
										Vehicle vs. GAKc	-0.1204	-0.5546 to 0.3139	No	ns	0.9365
										Vehicle vs. SS 2µM	-0.083	-0.5172 to 0.3512	No	ns	0.9889
										Vehicle vs. SS 5µM	-0.3239	-0.7582 to 0.1103	No	ns	0.2043
										Vehicle vs. SS 10µM	-0.6352	-1.069 to -0.2010	Yes	**	0.0022
										Test details	Mean 1	Mean 2	Mean Diff.	SE of diff.	N1	N2	q	DF
										DMSO
										Vehicle vs. Vehicle	1.362	1	0.3625	0.159	3	3	2.28	28
										Vehicle vs. GAKi	1.362	1.327	0.03559	0.159	3	3	0.2239	28
										Vehicle vs. GAKc	1.362	1.401	-0.03846	0.159	3	3	0.2419	28
										Vehicle vs. SS 2µM	1.362	2.105	-0.7429	0.159	3	3	4.673	28
										Vehicle vs. SS 5µM	1.362	1.831	-0.4685	0.159	3	3	2.947	28
										Vehicle vs. SS 10µM	1.362	2.336	-0.9734	0.159	3	3	6.123	28
										BafA1
										Vehicle vs. Vehicle	2.795	1.804	0.9915	0.159	3	3	6.237	28
										Vehicle vs. GAKi	2.795	2.471	0.3241	0.159	3	3	2.038	28
										Vehicle vs. GAKc	2.795	2.915	-0.1204	0.159	3	3	0.7572	28
										Vehicle vs. SS 2µM	2.795	2.878	-0.083	0.159	3	3	0.522	28
										Vehicle vs. SS 5µM	2.795	3.119	-0.3239	0.159	3	3	2.038	28
										Vehicle vs. SS 10µM	2.795	3.43	-0.6352	0.159	3	3	3.996	28

## Sheet: Fig. 6
	Fig. 6e																		Fig.6e	ATG13 Number								Fig.6e	ATG13 Size								Fig. 6f	ULK1 Number								Fig. 6f	ULK1 Size
																			Two-way ANOVA									Two-way ANOVA									Two-way ANOVA									Two-way ANOVA
	ATG13 - Number									ATG13 - Size
			Control			DFP						Control			DFP				Number of families	2								Number of families	2								Number of families	2								Number of families	2
		DMSO	0.259477	0.137975	0.275752	1	1	1			DMSO	0.5309	0.6841	0.7813	1	1	1		Number of comparisons per family	5								Number of comparisons per family	5								Number of comparisons per family	5								Number of comparisons per family	5
	GAKi	10 µM	0.272734	0.529979	0.579613	0.970683	1.00825	1.03872		GAKi	10 µM	0.7094	0.6158	0.7523	0.9678	1.0201	1.0058		Alpha	0.05								Alpha	0.05								Alpha	0.05								Alpha	0.05
	GAKc	10 µM	0.389062	0.135682	0.237621	0.989026	0.891544	0.971113		GAKc	10 µM	0.6483	0.7265	0.7429	1.0195	1.0586	1.0545
	Sotrastaurin	2 µM	0.247053	0.079287	0.160113	0.48886	0.738484	0.731667		Sotrastaurin	2 µM	0.7554	0.6371	0.6599	0.6774	0.9375	0.9365		Dunnett's multiple comparisons test	Mean Diff.	95.00% CI of diff.	Below threshold?	Summary	Adjusted P Value				Dunnett's multiple comparisons test	Mean Diff.	95.00% CI of diff.	Below threshold?	Summary	Adjusted P Value				Dunnett's multiple comparisons test	Mean Diff.	95.00% CI of diff.	Below threshold?	Summary	Adjusted P Value				Dunnett's multiple comparisons test	Mean Diff.	95.00% CI of diff.	Below threshold?
		5 µM	0.122218	0.058166	0.126407	0.669486	0.615083	0.53061			5 µM	0.9215	0.6146	0.7953	0.6501	0.8358	0.8783
		10 µM	0.08569	0.035304	0.134978	0.412565	0.423696	0.373294			10 µM		0.5624	0.8492		0.7456	0.7878		Control									Control									Control									Control
																			DMSO vs. GAKi	-0.236	-0.427 to -0.0461	Yes	*	0.0114				DMSO vs. GAKi	-0.02707	-0.2385 to 0.1844	No	ns	0.9963				DMSO vs. GAKi	-0.02373	-0.2049 to 0.1574	No	ns	0.996				DMSO vs. GAKi	-0.06647	-0.4512 to 0.3183	No
																			DMSO vs. GAKc	-0.0297	-0.220 to 0.161	No	ns	0.9916				DMSO vs. GAKc	-0.04047	-0.2519 to 0.1710	No	ns	0.9792				DMSO vs. GAKc	0.009067	-0.1721 to 0.1902	No	ns	0.9998				DMSO vs. GAKc	0.05827	-0.3265 to 0.4430	No
	Fig. 6f																		DMSO vs. SS 2	0.0623	-0.128 to 0.253	No	ns	0.8452				DMSO vs. 2	-0.0187	-0.2302 to 0.1928	No	ns	0.9996				DMSO vs. 2	0.0614	-0.1197 to 0.2425	No	ns	0.8271				DMSO vs. 2	0.07253	-0.3122 to 0.4573	No
																			DMSO vs. SS 5	0.122	-0.0682 to 0.312	No	ns	0.3125				DMSO vs. 5	-0.1117	-0.3232 to 0.09978	No	ns	0.4888				DMSO vs. 5	0.07543	-0.1057 to 0.2566	No	ns	0.6933				DMSO vs. 5	-0.002433	-0.3872 to 0.3823	No
	ULK1 - Number		Control			DFP				ULK1 - Size		Control			DFP				DMSO vs. SS 10	0.139	-0.0512 to 0.329	No	ns	0.2089				DMSO vs. 10	-0.03017	-0.2416 to 0.1813	No	ns	0.9944				DMSO vs. 10	0.06953	-0.1116 to 0.2507	No	ns	0.7519				DMSO vs. 10	0.0013	-0.3835 to 0.3861	No
		DMSO	0.1391	0.1218	0.131	1	1	1			DMSO	0.1391	0.1218	0.131	1	1	1
	GAKi	10 µM	0.1796	0.1514	0.1321	1.109	0.658	0.895		GAKi	10 µM	0.1796	0.1514	0.1321	1.109	0.658	0.895		DFP									DFP									DFP									DFP
	GAKc	10 µM	0.1343	0.0848	0.1456	1.0792	1.1561	1.0926		GAKc	10 µM	0.1343	0.0848	0.1456	1.0792	1.1561	1.0926		DMSO vs. GAKi	-0.00589	-0.196 to 0.184	No	ns	0.9999				DMSO vs. GAKi	0.0021	-0.2094 to 0.2136	No	ns	>0.9999				DMSO vs. GAKi	0.1127	-0.06847 to 0.2938	No	ns	0.3399				DMSO vs. GAKi	-0.02767	-0.4124 to 0.3571	No
	Sotrastaurin	2 µM	0.0692	0.0664	0.0721	0.7635	0.5942	0.721		Sotrastaurin	2 µM	0.0692	0.0664	0.0721	0.7635	0.5942	0.721		DMSO vs. GAKc	0.0494	-0.141 to 0.240	No	ns	0.93				DMSO vs. GAKc	-0.0442	-0.2557 to 0.1673	No	ns	0.97				DMSO vs. GAKc	-0.1093	-0.2904 to 0.07184	No	ns	0.3667				DMSO vs. GAKc	-0.0554	-0.4402 to 0.3294	No
		5 µM	0.0656	0.0454	0.0546	0.6271	0.4935	0.5894			5 µM	0.0656	0.0454	0.0546	0.6271	0.4935	0.5894		DMSO vs. SS 2	0.347	0.157 to 0.537	Yes	***	0.0003				DMSO vs. 2	0.1495	-0.06195 to 0.3610	No	ns	0.2336				DMSO vs. 2	0.3071	0.1260 to 0.4882	Yes	***	0.0006				DMSO vs. 2	0.07463	-0.3101 to 0.4594	No
		10 µM	0.0994	0.0381	0.0458	0.48	0.2544	0.326			10 µM	0.0994	0.0381	0.0458	0.48	0.2544	0.326		DMSO vs. SS 5	0.395	0.205 to 0.585	Yes	****	<0.0001				DMSO vs. 5	0.2119	0.0004529 to 0.4234	Yes	*	0.0494				DMSO vs. 5	0.43	0.2489 to 0.6111	Yes	****	<0.0001				DMSO vs. 5	0.1167	-0.2680 to 0.5015	No
																			DMSO vs. SS 10	0.597	0.407 to 0.787	Yes	****	<0.0001				DMSO vs. 10	0.2338	0.02232 to 0.4453	Yes	*	0.0267				DMSO vs. 10	0.6465	0.4654 to 0.8277	Yes	****	<0.0001				DMSO vs. 10	0.152	-0.2328 to 0.5368	No
	Fig. 6g
		Control			DFP														Test details	Mean 1	Mean 2	Mean Diff.	SE of diff.	N1	N2	q	DF	Test details	Mean 1	Mean 2	Mean Diff.	SE of diff.	N1	N2	q	DF	Test details	Mean 1	Mean 2	Mean Diff.	SE of diff.	N1	N2	q	DF	Test details	Mean 1	Mean 2	Mean Diff.
	DMSO	0.682669	0.608988	0.526963	0.741693	0.783523	0.738645
	GAKi	0.557451	0.647118	0.659271	0.588938	0.511872	0.55334												Control									Control									Control									Control
	GAKc	0.768235	0.691487	0.73033	0.775379	0.732833	0.633014												DMSO vs. GAKi	0.224	0.461	-0.236	0.0706	3	3	3.35	24	DMSO vs. GAKi	0.6654	0.6925	-0.02707	0.07846	3	3	0.345	24	DMSO vs. GAKi	0.1306	0.1544	-0.02373	0.0672	3	3	0.3532	24	DMSO vs. GAKi	0.9147	0.9812	-0.06647
	SS	0.780512	0.666329	0.754373	0.717347	0.696365	0.563813												DMSO vs. GAKc	0.224	0.254	-0.0297	0.0706	3	3	0.421	24	DMSO vs. GAKc	0.6654	0.7059	-0.04047	0.07846	3	3	0.5158	24	DMSO vs. GAKc	0.1306	0.1216	0.009067	0.0672	3	3	0.1349	24	DMSO vs. GAKc	0.9147	0.8564	0.05827
																			DMSO vs. SS 2	0.224	0.162	0.0623	0.0706	3	3	0.882	24	DMSO vs. SS 2	0.6654	0.6841	-0.0187	0.07846	3	3	0.2383	24	DMSO vs. SS 2	0.1306	0.06923	0.0614	0.0672	3	3	0.9137	24	DMSO vs. SS 2	0.9147	0.8422	0.07253
	Fig. 6g																		DMSO vs. SS 5	0.224	0.102	0.122	0.0706	3	3	1.73	24	DMSO vs. SS 5	0.6654	0.7771	-0.1117	0.07846	3	3	1.424	24	DMSO vs. SS 5	0.1306	0.0552	0.07543	0.0672	3	3	1.122	24	DMSO vs. SS 5	0.9147	0.9171	-0.002433
	Two-way ANOVA																		DMSO vs. SS 10	0.224	0.0853	0.139	0.0706	3	3	1.97	24	DMSO vs. SS 10	0.6654	0.6956	-0.03017	0.07846	3	3	0.3845	24	DMSO vs. SS 10	0.1306	0.0611	0.06953	0.0672	3	3	1.035	24	DMSO vs. SS 10	0.9147	0.9134	0.0013
	Number of families	2																	DFP									DFP									DFP									DFP
	Number of comparisons per family	3																	DMSO vs. GAKi	1	1.01	-0.00589	0.0706	3	3	0.0834	24	DMSO vs. GAKi	1	0.9979	0.0021	0.07846	3	3	0.02677	24	DMSO vs. GAKi	1	0.8873	0.1127	0.0672	3	3	1.677	24	DMSO vs. GAKi	1	1.028	-0.02767
	Alpha	0.05																	DMSO vs. GAKc	1	0.951	0.0494	0.0706	3	3	0.7	24	DMSO vs. GAKc	1	1.044	-0.0442	0.07846	3	3	0.5634	24	DMSO vs. GAKc	1	1.109	-0.1093	0.0672	3	3	1.626	24	DMSO vs. GAKc	1	1.055	-0.0554
																			DMSO vs. SS 2	1	0.653	0.347	0.0706	3	3	4.92	24	DMSO vs. SS 2	1	0.8505	0.1495	0.07846	3	3	1.906	24	DMSO vs. SS 2	1	0.6929	0.3071	0.0672	3	3	4.57	24	DMSO vs. SS 2	1	0.9254	0.07463
	Dunnett's multiple comparisons test	Mean Diff.	95.00% CI of diff.	Below threshold?	Summary	Adjusted P Value													DMSO vs. SS 5	1	0.605	0.395	0.0706	3	3	5.59	24	DMSO vs. SS 5	1	0.7881	0.2119	0.07846	3	3	2.701	24	DMSO vs. SS 5	1	0.57	0.43	0.0672	3	3	6.399	24	DMSO vs. SS 5	1	0.8833	0.1167
																			DMSO vs. SS 10	1	0.403	0.597	0.0706	3	3	8.45	24	DMSO vs. SS 10	1	0.7662	0.2338	0.07846	3	3	2.98	24	DMSO vs. SS 10	1	0.3535	0.6465	0.0672	3	3	9.621	24	DMSO vs. SS 10	1	0.848	0.152
	Control
	DMSO vs. GAKi	-0.01507	-0.1416 to 0.1115	No	ns	0.9796
	DMSO vs. GAKc	-0.1238	-0.2504 to 0.002753	No	ns	0.0558
	DMSO vs. SS	-0.1275	-0.2541 to -0.0009676	Yes	*	0.0481
	DFP
	DMSO vs. GAKi	0.2032	0.07667 to 0.3298	Yes	**	0.002
	DMSO vs. GAKc	0.04088	-0.08569 to 0.1674	No	ns	0.7415
	DMSO vs. SS	0.09545	-0.03112 to 0.2220	No	ns	0.1621
	Test details	Mean 1	Mean 2	Mean Diff.	SE of diff.	N1	N2	q	DF
	Control
	DMSO vs. GAKi	0.6062	0.6213	-0.01507	0.04882	3	3	0.3088	16
	DMSO vs. GAKc	0.6062	0.73	-0.1238	0.04882	3	3	2.536	16
	DMSO vs. SS	0.6062	0.7337	-0.1275	0.04882	3	3	2.612	16
	DFP
	DMSO vs. GAKi	0.7546	0.5514	0.2032	0.04882	3	3	4.163	16
	DMSO vs. GAKc	0.7546	0.7137	0.04088	0.04882	3	3	0.8374	16
	DMSO vs. SS	0.7546	0.6592	0.09545	0.04882	3	3	1.955	16
[truncated: 5 more columns]

## Sheet: Fig. 7
												Fig. 7b - Significance
	Fig. 7b											Two-way ANOVA
												Within each column, compare rows (simple effects within columns)
		Tubular Mitochondria			Fragmented Mitochondria
	Control	0.410752	0.195927	0.261243	0.589248	0.804073	0.738757					Number of families	2
	siDRP1	0.773901	0.747006	0.783729	0.226099	0.252994	0.216271					Number of comparisons per family	5
	siOPA1	0.267911	0.2213	0.220624	0.732089	0.7787	0.779376					Alpha	0.05
	GAKc	0.411085	0.204319	0.233394	0.588915	0.795681	0.766606
	GAKi	0.682372	0.478977	0.409451	0.317628	0.521023	0.590549					Dunnett's multiple comparisons test	Mean Diff.	95.00% CI of diff.	Below threshold?	Summary	Adjusted P Value
	PKCi	0.462226	0.189984	0.240381	0.537774	0.810016	0.759619
												Tubular Mitochondria
												Control vs. siDRP1	-0.4789	-0.7112 to -0.2466	Yes	****	<0.0001
												Control vs. siOPA1	0.0527	-0.1796 to 0.2850	No	ns	0.9583
												Control vs. GAKc	0.006375	-0.2259 to 0.2387	No	ns	0.9999
												Control vs. GAKi	-0.2343	-0.4666 to -0.001994	Yes	*	0.0476
												Control vs. PKCi	-0.008223	-0.2405 to 0.2241	No	ns	0.9999
												Fragmented Mitochondria
												Control vs. siDRP1	0.4789	0.2466 to 0.7112	Yes	****	<0.0001
												Control vs. siOPA1	-0.0527	-0.2850 to 0.1796	No	ns	0.9583
												Control vs. GAKc	-0.006375	-0.2387 to 0.2259	No	ns	0.9999
												Control vs. GAKi	0.2343	0.001994 to 0.4666	Yes	*	0.0476
												Control vs. PKCi	0.008223	-0.2241 to 0.2405	No	ns	0.9999
	Fig. 7d											Fig. 7d - Significance
		DMSO			GAKi			GAKc				Two-way ANOVA
	Control	0.020477	0.03651	0.032327	0.050352	0.034489	0.034898	0.020895	0.025271	0.027204
	CCCP	0.031748	0.135697	0.135569	0.05143	0.03691	0.047437	0.032767	0.03579	0.031683		Number of families	4
	DFP	1	1	1	0.279509	0.23451	0.125464	1.08087	1.53177	1.36588		Number of comparisons per family	2
	DFP +CCCP	0.950602	0.964968	0.957246	0.207706	0.21184	0.184047	0.73642	1.01477	0.877092		Alpha	0.05
												Dunnett's multiple comparisons test	Mean Diff.	95.00% CI of diff.	Below threshold?	Summary	Adjusted P Value
	Fig. 7g
												Control
			Number				Area					DMSO vs. GAKi	-0.01014	-0.1685 to 0.1482	No	ns	0.9835
	Control	DMSO	1	1	1	1	1	1	1	1		DMSO vs. GAKc	0.005315	-0.1530 to 0.1637	No	ns	0.9954
		GAKi	1.63712	2.35	1.88	1.41	1.22476	1.32	1.15	1.26
		GAKc	1.35626	1.13	1.33	1.34	0.936135	0.95	1	1.07		CCCP
	DFP	DMSO	1.4032	1.34	1.28	1.05	1.05613	1.05	1.02	1.01		DMSO vs. GAKi	0.05575	-0.1026 to 0.2141	No	ns	0.625
		GAKi	2.40616	1.49	0.91	1.21	1.12722	1.1	1.04	1.13		DMSO vs. GAKc	0.06759	-0.09075 to 0.2259	No	ns	0.51
		GAKc	1.05184	1.55	1.17	1.12	1.14792	1.07	1.13	1.09
												DFP
	Fig. 7g - Significance											DMSO vs. GAKi	0.7868	0.6285 to 0.9452	Yes	****	<0.0001
	Two-way ANOVA											DMSO vs. GAKc	-0.3262	-0.4845 to -0.1678	Yes	***	0.0001
	Within each column, compare rows (simple effects within columns)
												DFP +CCCP
	Number of families	2										DMSO vs. GAKi	0.7564	0.5981 to 0.9147	Yes	****	<0.0001
	Number of comparisons per family	5										DMSO vs. GAKc	0.08151	-0.07683 to 0.2399	No	ns	0.3875
	Alpha	0.05
	Dunnett's multiple comparisons test	Mean Diff.	95.00% CI of diff.	Below threshold?	Summary	Adjusted P Value						Test details	Mean 1	Mean 2	Mean Diff.	SE of diff.	N1	N2	q	DF
	Number											Control
	DMSO vs. GAKi	-0.8193	-1.257 to -0.3811	Yes	***	0.0001						DMSO vs. GAKi	0.02977	0.03991	-0.01014	0.06739	3	3	0.1505	24
	DMSO vs. GAKc	-0.2891	-0.7272 to 0.1491	No	ns	0.2961						DMSO vs. GAKc	0.02977	0.02446	0.005315	0.06739	3	3	0.07886	24
	DMSO vs. DMSO	-0.2683	-0.7065 to 0.1699	No	ns	0.3618
	DMSO vs. GAKi	-0.504	-0.9422 to -0.06586	Yes	*	0.0197						CCCP
	DMSO vs. GAKc	-0.223	-0.6611 to 0.2152	No	ns	0.5332						DMSO vs. GAKi	0.101	0.04526	0.05575	0.06739	3	3	0.8272	24
												DMSO vs. GAKc	0.101	0.03341	0.06759	0.06739	3	3	1.003	24
	Area
	DMSO vs. GAKi	-0.2387	-0.6769 to 0.1995	No	ns	0.4701						DFP
	DMSO vs. GAKc	0.01097	-0.4272 to 0.4491	No	ns	>0.9999						DMSO vs. GAKi	1	0.2132	0.7868	0.06739	3	3	11.68	24
	DMSO vs. DMSO	-0.03403	-0.4722 to 0.4041	No	ns	0.9997						DMSO vs. GAKc	1	1.326	-0.3262	0.06739	3	3	4.84	24
	DMSO vs. GAKi	-0.0993	-0.5375 to 0.3389	No	ns	0.9612
	DMSO vs. GAKc	-0.1095	-0.5477 to 0.3287	No	ns	0.9432						DFP +CCCP
												DMSO vs. GAKi	0.9576	0.2012	0.7564	0.06739	3	3	11.22	24
												DMSO vs. GAKc	0.9576	0.8761	0.08151	0.06739	3	3	1.21	24
	Test details	Mean 1	Mean 2	Mean Diff.	SE of diff.	N1	N2	q	DF
	Number
	DMSO vs. GAKi	1	1.819	-0.8193	0.1649	4	4	4.968	30
	DMSO vs. GAKc	1	1.289	-0.2891	0.1649	4	4	1.753	30
	DMSO vs. DMSO	1	1.268	-0.2683	0.1649	4	4	1.627	30
	DMSO vs. GAKi	1	1.504	-0.504	0.1649	4	4	3.056	30
	DMSO vs. GAKc	1	1.223	-0.223	0.1649	4	4	1.352	30
	Area
	DMSO vs. GAKi	1	1.239	-0.2387	0.1649	4	4	1.447	30
	DMSO vs. GAKc	1	0.989	0.01097	0.1649	4	4	0.0665	30
	DMSO vs. DMSO	1	1.034	-0.03403	0.1649	4	4	0.2064	30
	DMSO vs. GAKi	1	1.099	-0.0993	0.1649	4	4	0.6021	30
	DMSO vs. GAKc	1	1.109	-0.1095	0.1649	4	4	0.6639	30

## Sheet: Fig. 8
	Fig. 8c							Fig. 8c - Statistics
	GFP / DSRed Ratio			% Mitophagy Events				Table Analyzed	GFP/DsRed Ratio		Table Analyzed	Percentage of mitophagy events
	Control	gakh-1		Control	gakh-1
	1.1501	1.52062		23.6842	14.4578			Column B	gakh-1		Column B	gakh-1
	1.02219	1.38546		40	13.5802			vs.	vs.		vs.	vs.
	1.19334	1.48466		38.7097	6.0241			Column A	Control		Column A	Control
	1.22125	1.80859		47.5	11.8644
	0.817007	1.24624		50	20.6349			Unpaired t test			Unpaired t test
	0.788919	1.49075		36.8421	20.6897			P value	0.0002		P value	<0.0001
	0.98303	1.57633		60.4167	11.1111			P value summary	***		P value summary	****
	0.600112	1.12067		61.194	22.7273			Significantly different (P < 0.05)?	Yes		Significantly different (P < 0.05)?	Yes
	0.875766	1.15001		68.9655	23.913			One- or two-tailed P value?	Two-tailed		One- or two-tailed P value?	Two-tailed
	0.827783	1.66422		59.3985	2.7027			t, df	t=4.090, df=48		t, df	t=6.467, df=48
	1.07414	2.72506		44.6429	0
	0.946224	1.64926		55	5.88235			How big is the difference?			How big is the difference?
	0.986943	1.40291		55.102	10.2941			Mean of column A	1.103		Mean of column A	41.56
	1.02406	0.836406		53.4247	38.806			Mean of column B	1.502		Mean of column B	15.84
	0.99257	1.23266		45.7831	28.5714			Difference between means (B - A) ± SEM	0.3987 ± 0.09749		Difference between means (B - A) ± SEM	-25.73 ± 3.979
	1.17669	1.07803		53.0864	49.2958			95% confidence interval	0.2027 to 0.5947		95% confidence interval	-33.73 to -17.73
	1.08169	1.07939		29.7872	35.1852			R squared (eta squared)	0.2584		c	0.4656
	1.0684	1.35303		28.2051	27.7778
	1.1228	1.88917		40.3226	6.45161			F test to compare variances			F test to compare variances
	1.06384	1.34512		40.6977	0			F, DFn, Dfd	1.445, 24, 24		F, DFn, Dfd	1.362, 24, 24
	1.05579	1.68949		17.9487	3.0303			P value	0.3737		P value	0.455
	1.11102	1.67208		30.1887	11.7647			P value summary	ns		P value summary	ns
	1.43577	1.81666		12.9032	5.88235			Significantly different (P < 0.05)?	No		Significantly different (P < 0.05)?	No
	2.07289	1.86532		22.7273	2.5641
	1.88163	1.45998		22.5806	22.6667			Data analyzed			Data analyzed
								Sample size, column A	25		Sample size, column A	25
								Sample size, column B	25		Sample size, column B	25

## Sheet: Fig. 9
	Fig. 9e
	Fig. 9g
		WT
	DMSO	5	4	3	2	1	0	0	1	0	0	0	0	4	1	0	0	8	10	12	12	0	0	0	2	2	1	2	1	69	1	0	0	0	0	84	0	3	1	3	1	8	6	4	4	4	2	0	0
	DMOG	20	44	10	20	0	0	0	0	0	0	0	0	62	24	14	125	9	5	38	5	3	1	38	22	6	6	13	26	4	4	4	20	1	1	94	0	13	0	80	158	59	3	164	15	24	5	11	67
	Fig. 9g - Statistics
	One-way ANOVA
	Number of families	1
	Number of comparisons per family	6
	Alpha	0.05
	Tukey's multiple comparisons test	Mean Diff.	95.00% CI of diff.	Below threshold?	Summary	Adjusted P Value
	WT - DMSO vs. DKO - DMSO	12.82	7.192 to 18.44	Yes	****	<0.0001	A-B
	WT - DMSO vs. WT - DMOG	-4.604	-11.17 to 1.965	No	ns	0.2717	A-C
	WT - DMSO vs. DKO - DMOG	12.14	6.502 to 17.77	Yes	****	<0.0001	A-D
	DKO - DMSO vs. WT - DMOG	-17.42	-23.74 to -11.10	Yes	****	<0.0001	B-C
	DKO - DMSO vs. DKO - DMOG	-0.6829	-6.024 to 4.658	No	ns	0.9877	B-D
	WT - DMOG vs. DKO - DMOG	16.74	10.41 to 23.07	Yes	****	<0.0001	C-D
	Test details	Mean 1	Mean 2	Mean Diff.	SE of diff.	n1	n2	q	DF
	WT - DMSO vs. DKO - DMSO	15.03	2.216	12.82	2.184	146	179	8.3	598
	WT - DMSO vs. WT - DMOG	15.03	19.64	-4.604	2.55	146	99	2.553	598
	WT - DMSO vs. DKO - DMOG	15.03	2.899	12.14	2.187	146	178	7.848	598
	DKO - DMSO vs. WT - DMOG	2.216	19.64	-17.42	2.453	179	99	10.04	598
	DKO - DMSO vs. DKO - DMOG	2.216	2.899	-0.6829	2.073	179	178	0.4658	598
	WT - DMOG vs. DKO - DMOG	19.64	2.899	16.74	2.455	99	178	9.641	598
	Fig. 9h
		Control (WT)
	0-5	122.4	150	153.2	92.5	131.2	228.2	67.2	287.8		0.9	4.6	16.8	2.3		20.3	13.7			2.4	5.9	58.1	247.7	51.6	0.2	1.4	12.5	103.8	87.5	59.8	122.6	197.6	428.8	90.6	126.7	44.9	53.3	35.3	107.9	554.4	238.3	359.5	152.1	77	297.4	65.7	89	116.3	0.1
	5-10	93.6	137.5	438.4	74.5	105.5	125.1	84.8	84.3	64	6.9	10.1	5.2	6.6	1.7	18.4	94.9		0.9	42.2	12.4	122.4	342.9	68.9	1.5	95.1	7.1	91.6	69.4	60.5	72	197.1	350.8	47.9	226	248.1	100.4	81	149	457.5	151.4	244.6	82.2	32.5	112.5	87.7	158.4	26.7	121.8
	10-15	103.2	305.9	190.8	151.1	99.5	284.5	64.7	56.6	182.4	4.6	3.3	22.5	57.4		8.6	122.9		41.8	8.6	10.3	73.8	138.2	93.5		70.9	29.2	51.9	62.7	30.1	148.8	82.9	61.1	16.4	56	142.7	91.7	51.4	187.5	349.6	156.4	283.9	147.9	69.1	134.8	67.2	71.1	97	95.5
	15-20	126.2	202.6	196.3	90.4	80.2	174.6	93.6	296.7	27	3.3	4.1	100.6	73.1	0.4	87.4	205.2		138.1	25.2	123.4	14.5	218.1	98.2	1.3	37.8	24.3	55.9	103.6	16.2	162.9	56.5	78.4	9.4	41.6	122.7	15.6	44.2	123.4	88	101.9	172.5	89.7	54.5	144.7	53.7	124.2	112.2	186.8
	20-25	111.9	266.1	476.4	86.7	95.4	134.4	65.1	326	38.2	36.8	29.2	69.4	32.2	0.4	282.5	175.1		144.6	54.1	163.7	66.5	219.2	81.2	2.3	55.1	53.8	53.4	87.8	35.7	148	9.2	288.9	4.4	99.4	243.9	101.1	61.7	214.9	152.1	123.5	418.9	85.6	53	117.4	73.2	86.8	99.2	39.1
	25-30	110.5	96.1	160.5	136.3	116.9	96	71.4	77	320.4	14.1	2.6	77.9	10.9	7.4	132	475.9	1.6	137.3	93	134.7	25.1	270.2	73.9	1.2	60	38.5	72.2	76.2	59.3	99.5	9.4	99	7.7	56.7	212.1	46.6	207.2	179.5	93.4	106	273.9	85.1	52.2	73.2	84.7	130.3	71	100.4
	30-35	299.9	369.5	175.6	357.7	174.4	269.7	273.9	350.1	335.7	231.3	221.2	318.8	60.2	356.2	103	110.4	84.1	338.3	282.7	327.8	261.6	231.8	101.9	233.6	263	314.9	207.1	344.7	517.5	788.7	869.9	577	773.1	530	645.4	464.1	656.4	525.8	693	455.5	650.1	465.5	369.1	125.1	44.5	235	194.5	166.3
	35-40	284.8	242.2	144.7	170.7	200	120.2	276.5	266.2	425	466	391.7	189.6	361.6	433.1	445.2	174.5	131.7	761.2	78.5	82	199.1	251.6	239.8	305.3	286.4	172.3	42.6	261.8	249.5	272.4	224.8	596.9	892.1	341.5	128.6	905.1	647.7	708.4	791	408.6	632.6	494.1	654.2	771.2	538.4	458.2	903.5	509.5
	40-45	141.8	253.8	126.7	193	217.4	196.4	140.3	136.8	161.3	340.5	199.4	366.1	242	313.7	332.3	263.1	73.5	104.6	56.8	78.2	215.5	386.4	253.8	253.7	185.2	65.8	282.6	243.4	365.3	171.7	559.3	542.2	176.2	72.1	565.6	217.4	520	387.7	410.2	403	492.6	649.2	428.7	269.8	867.7	353.6	119.3	102.3
	45-50	178.5	162.5	127.6	233.4	627.1	396.3	124.8	294.8	284.7	217.6	350.9	273.9	471.5	145.1	73.3	22.6	82	59.4	111.6	78.6	151.3	57.8	464.5	55.9	101.4	423.3	324	82.6	287.5	200.7	124.9	372	647.1	285.7	260.8	237	117.2	271.9	247.1	322.6	133.1	432.7	222.1	56.9	122.8	736.4	367.5	60.7
	50-55	129.2	116.8	121.6	134.1	108.7	191.2	184.3	569.7	188.8	155	137.5	148.1	200.3	275.3	289	310.1	282	102.3	158	166.5	471.1	190.8	167	209.6	457.7	165.5	184.5	108.4	62.2	30.7	197.9	619.5	281.3	241.7	171.5	152.8	371.3	190.2	214.7	516.7	138.9	13.3	53.1	395.1	70.3	812.9	246.6	228.5
	55-60	119	165.7	222.2	146.8	198.7	489.3	100	123	227.2	234.8	247.9	140.6	249.1	245.6	26	124.3	29.9	100.2	418.1	57.2	224	211.5	47.3	582.5	497.1	80.2	152.2	311.9	61.2	59.1	143.4	598.3	238.9	288.3	147.1	87.9	401.2	221.2	242.7	439	498.9	97.1	66.2	231.2	380.4	91.7	299.4	349
	Fig. 9h - Statistics
	Two-way ANOVA
	Number of families	12
	Number of comparisons per family	4
	Alpha	0.05
	Dunnett's multiple comparisons test	Predicted (LS) mean diff.	95.00% CI of diff.	Below threshold?	Summary	Adjusted P Value
	0-5
	Control (Guide) vs. Control (WT)	50.94	-43.13 to 145.0	No	ns	0.4491
	Control (Guide) vs. prkcda_a KO	-6.736	-113.2 to 99.75	No	ns	0.9992
	Control (Guide) vs. prkcda_b KO	11.57	-87.94 to 111.1	No	ns	0.9941
	Control (Guide) vs. prkcd_ab DKO	8.486	-80.46 to 97.43	No	ns	0.9971
	5-10
	Control (Guide) vs. Control (WT)	46.49	-47.54 to 140.5	No	ns	0.5229
	Control (Guide) vs. prkcda_a KO	-15.28	-122.3 to 91.74	No	ns	0.9869
	Control (Guide) vs. prkcda_b KO	-0.1954	-100.3 to 99.90	No	ns	>0.9999
	Control (Guide) vs. prkcd_ab DKO	-29.86	-119.5 to 59.77	No	ns	0.7973
	10-15
	Control (Guide) vs. Control (WT)	49.81	-45.82 to 145.4	No	ns	0.4766
	Control (Guide) vs. prkcda_a KO	17.02	-91.24 to 125.3	No	ns	0.9809
	Control (Guide) vs. prkcda_b KO	-10.05	-111.5 to 91.38	No	ns	0.9966
	Control (Guide) vs. prkcd_ab DKO	-9.204	-100.4 to 81.95	No	ns	0.9963
	15-20
	Control (Guide) vs. Control (WT)	55.54	-39.02 to 150.1	No	ns	0.3775
	Control (Guide) vs. prkcda_a KO	0.8094	-106.8 to 108.4	No	ns	>0.9999
	Control (Guide) vs. prkcda_b KO	-7.783	-108.5 to 92.95	No	ns	0.9987
	Control (Guide) vs. prkcd_ab DKO	-12.91	-103.3 to 77.46	No	ns	0.9866
	20-25
	Control (Guide) vs. Control (WT)	28.82	-66.08 to 123.7	No	ns	0.8405
	Control (Guide) vs. prkcda_a KO	22.39	-85.24 to 130.0	No	ns	0.9502
	Control (Guide) vs. prkcda_b KO	-0.716	-101.5 to 100.0	No	ns	>0.9999
	Control (Guide) vs. prkcd_ab DKO	-3.904	-94.29 to 86.48	No	ns	0.9998
	25-30
	Control (Guide) vs. Control (WT)	59.2	-33.98 to 152.4	No	ns	0.3153
	Control (Guide) vs. prkcda_a KO	45.28	-61.16 to 151.7	No	ns	0.6428
	Control (Guide) vs. prkcda_b KO	-12.28	-111.7 to 87.17	No	ns	0.9925
	Control (Guide) vs. prkcd_ab DKO	1.599	-87.31 to 90.50	No	ns	>0.9999
	30-35
	Control (Guide) vs. Control (WT)	-33.73	-138.2 to 70.70	No	ns	0.8049
	Control (Guide) vs. prkcda_a KO	-36.1	-149.1 to 76.90	No	ns	0.8104
	Control (Guide) vs. prkcda_b KO	-9.409	-118.2 to 99.34	No	ns	0.9977
	Control (Guide) vs. prkcd_ab DKO	-52.46	-149.3 to 44.37	No	ns	0.4392
	35-40
	Control (Guide) vs. Control (WT)	-53.28	-167.2 to 60.60	No	ns	0.5344
	Control (Guide) vs. prkcda_a KO	14.19	-108.5 to 136.9	No	ns	0.9918
	Control (Guide) vs. prkcda_b KO	18.52	-100.3 to 137.4	No	ns	0.9759
	Control (Guide) vs. prkcd_ab DKO	-18.1	-126.4 to 90.25	No	ns	0.9695
	40-45
	Control (Guide) vs. Control (WT)	-27.76	-158.9 to 103.4	No	ns	0.9189
	Control (Guide) vs. prkcda_a KO	56.26	-85.77 to 198.3	No	ns	0.6294
	Control (Guide) vs. prkcda_b KO	49.15	-85.38 to 183.7	No	ns	0.682
	Control (Guide) vs. prkcd_ab DKO	27.26	-99.39 to 153.9	No	ns	0.9148
	45-50
	Control (Guide) vs. Control (WT)	-15.2	-132.8 to 102.4	No	ns	0.9867
	Control (Guide) vs. prkcda_a KO	88.38	-43.19 to 220.0	No	ns	0.2538
	Control (Guide) vs. prkcda_b KO	94.05	-29.22 to 217.3	No	ns	0.171
	Control (Guide) vs. prkcd_ab DKO	75.17	-39.27 to 189.6	No	ns	0.2697
	50-55
	Control (Guide) vs. Control (WT)	20.46	-82.61 to 123.5	No	ns	0.9546
	Control (Guide) vs. prkcda_a KO	119.4	0.7587 to 238.1	Yes	*	0.0481
	Control (Guide) vs. prkcda_b KO	118.9	9.544 to 228.3	Yes	*	0.029
	Control (Guide) vs. prkcd_ab DKO	116.6	17.98 to 215.2	Yes	*	0.0152
	55-60
	Control (Guide) vs. Control (WT)	-4.507	-123.0 to 113.9	No	ns	0.9998
	Control (Guide) vs. prkcda_a KO	70	-61.70 to 201.7	No	ns	0.4307
	Control (Guide) vs. prkcda_b KO	57.69	-66.29 to 181.7	No	ns	0.5332
	Control (Guide) vs. prkcd_ab DKO	82.97	-31.58 to 197.5	No	ns	0.2037
	Test details	Predicted (LS) mean 1	Predicted (LS) mean 2	Predicted (LS) mean diff.	SE of diff.	N1	N2	q	DF
	0-5
	Control (Guide) vs. Control (WT)	178.7	127.7	50.94	39.14	43	87	1.302	4133
	Control (Guide) vs. prkcda_a KO	178.7	185.4	-6.736	44.3	43	47	0.152	4133
	Control (Guide) vs. prkcda_b KO	178.7	167.1	11.57	41.4	43	64	0.2794	4133
	Control (Guide) vs. prkcd_ab DKO	178.7	170.2	8.486	37.01	43	128	0.2293	4133
	5-10
	Control (Guide) vs. Control (WT)	171	124.5	46.49	39.16	42	91	1.187	4133
	Control (Guide) vs. prkcda_a KO	171	186.3	-15.28	44.58	42	47	0.3427	4133
	Control (Guide) vs. prkcda_b KO	171	171.2	-0.1954	41.69	42	64	0.004687	4133
	Control (Guide) vs. prkcd_ab DKO	171	200.9	-29.86	37.33	42	128	0.7997	4133
	10-15
	Control (Guide) vs. Control (WT)	170.1	120.3	49.81	39.9	40	90	1.248	4133
	Control (Guide) vs. prkcda_a KO	170.1	153.1	17.02	45.16	40	47	0.3768	4133
	Control (Guide) vs. prkcda_b KO	170.1	180.1	-10.05	42.32	40	64	0.2374	4133
	Control (Guide) vs. prkcd_ab DKO	170.1	179.3	-9.204	38.03	40	128	0.242	4133
	15-20
	Control (Guide) vs. Control (WT)	161.6	106.1	55.54	39.42	41	92	1.409	4133
	Control (Guide) vs. prkcda_a KO	161.6	160.8	0.8094	44.86	41	47	0.01804	4133
	Control (Guide) vs. prkcda_b KO	161.6	169.4	-7.783	42	41	64	0.1853	4133
	Control (Guide) vs. prkcd_ab DKO	161.6	174.5	-12.91	37.68	41	128	0.3426	4133
	20-25
	Control (Guide) vs. Control (WT)	168.6	139.7	28.82	39.56	41	90	0.7285	4133
	Control (Guide) vs. prkcda_a KO	168.6	146.2	22.39	44.86	41	47	0.4991	4133
	Control (Guide) vs. prkcda_b KO	168.6	169.3	-0.716	42	41	64	0.01705	4133
	Control (Guide) vs. prkcd_ab DKO	168.6	172.5	-3.904	37.68	41	128	0.1036	4133
	25-30
	Control (Guide) vs. Control (WT)	182.7	123.5	59.2	38.78	43	92	1.526	4133
	Control (Guide) vs. prkcda_a KO	182.7	137.4	45.28	44.3	43	47	1.022	4133
	Control (Guide) vs. prkcda_b KO	182.7	195	-12.28	41.4	43	64	0.2967	4133
	Control (Guide) vs. prkcd_ab DKO	182.7	181.1	1.599	37.01	43	128	0.0432	4133
	30-35
	Control (Guide) vs. Control (WT)	305.5	339.3	-33.73	43.69	34	72	0.7721	4133
	Control (Guide) vs. prkcda_a KO	305.5	341.6	-36.1	47.27	34	47	0.7637	4133
	Control (Guide) vs. prkcda_b KO	305.5	314.9	-9.409	45.49	34	57	0.2068	4133
	Control (Guide) vs. prkcd_ab DKO	305.5	358	-52.46	40.51	34	128	1.295	4133
	35-40
	Control (Guide) vs. Control (WT)	302.8	356	-53.28	48.25	25	78	1.104	4133
	Control (Guide) vs. prkcda_a KO	302.8	288.6	14.19	51.97	25	47	0.2731	4133
	Control (Guide) vs. prkcda_b KO	302.8	284.2	18.52	50.36	25	57	0.3677	4133
	Control (Guide) vs. prkcd_ab DKO	302.8	320.9	-18.1	45.91	25	128	0.3942	4133
	40-45
	Control (Guide) vs. Control (WT)	285.9	313.7	-27.76	56.33	17	76	0.4928	4133
	Control (Guide) vs. prkcda_a KO	285.9	229.6	56.26	61.02	17	39	0.9221	4133
	Control (Guide) vs. prkcda_b KO	285.9	236.8	49.15	57.79	17	59	0.8504	4133
	Control (Guide) vs. prkcd_ab DKO	285.9	258.6	27.26	54.41	17	120	0.501	4133
	45-50
	Control (Guide) vs. Control (WT)	300.2	315.4	-15.2	50.04	22	88	0.3036	4133
	Control (Guide) vs. prkcda_a KO	300.2	211.8	88.38	55.98	22	39	1.579	4133
	Control (Guide) vs. prkcda_b KO	300.2	206.1	94.05	52.45	22	59	1.793	4133
	Control (Guide) vs. prkcd_ab DKO	300.2	225	75.17	48.69	22	120	1.544	4133
	50-55
	Control (Guide) vs. Control (WT)	338.1	317.6	20.46	43.13	33	84	0.4744	4133
	Control (Guide) vs. prkcda_a KO	338.1	218.7	119.4	49.66	33	39	2.405	4133
	Control (Guide) vs. prkcda_b KO	338.1	219.1	118.9	45.78	33	58	2.598	4133
	Control (Guide) vs. prkcd_ab DKO	338.1	221.5	116.6	41.27	33	120	2.825	4133
	55-60
	Control (Guide) vs. Control (WT)	294.2	298.7	-4.507	50.34	22	83	0.08952	4133
	Control (Guide) vs. prkcda_a KO	294.2	224.2	70	55.98	22	39	1.25	4133
	Control (Guide) vs. prkcda_b KO	294.2	236.5	57.69	52.7	22	57	1.095	4133
	Control (Guide) vs. prkcd_ab DKO	294.2	211.2	82.97	48.69	22	120	1.704	4133
[truncated: 326 more columns]

## Sheet: Fig. S1
	Fig. S1a
		Remaining mRNA
	Oligo 1	0-20%						20-40%						40-60%						60-80%						80-100%						Not determined
	AKAP13													-0.33455	-0.49351	-0.56578	-0.52783	-0.33932	-0.43027
	ARHGEF2							0.102547	-0.34056	-0.19376	-0.10674	-0.29717	-0.06669
	CHN1																			0.341797	0.018259	0.516211	0.149378	-0.01458	-0.04278
	CPNE2	1.01797	1.24521	1.02011	0.983406	0.671699	0.283782
	CPNE7																			0.267124	-0.08135	0.137927	0.157922	0.177412	0.419358
	GAK																			0.015801	-0.06578	0.1419	0.018807	-0.05073	-0.24324
	GRAMD1C																			0.528561	0.283285	1.5093	1.53766	0.190023	0.794744
	HS1BP3													0.627107	0.600168	0.326249	0.594177	0.39307	-0.07633
	ITSN1													-0.2247	-0.36314	-0.44897	-0.32313	-0.30412	-0.15453
	ITSN2																			0.385107	0.531048	1.21013	0.788933	0.337623	0.561678
	LYST																			-0.14253	-0.33602	-0.24874	-0.24053	-0.19523	-0.21117
	PRKCD													-0.1691	-0.4709	-0.3456	-0.28904	-0.52192	-0.41514
	RAB11FIP1	1.02402	0.836358	3.23891	2.80509	1.21601	1.7801
	SMURF1													-0.31636	-0.35103	-0.45248	-0.32027	-0.17376	-0.44194
	SMURF2													-0.34936	-0.46989	-0.64074	-0.43636	-0.49446	-0.73711
	SNX10							0.546839	0.602349	2.75631	2.85432	0.17972	0.51722
	SNX15							0.405985	0.29458	0.604051	0.05467	0.058222	-0.347
	SNX31																															0.440866	0.266064	0.871506	0.539864	0.234098	0.615197
	SYTL2													0.513364	0.592028	0.525384	0.617104	0.420607	0.853492
	SYTL4																			0.310998	0.014305	0.02187	0.042712	0.004068	0.111888
	SYTL5																			0.182406	0.181118	0.631544	0.287743	0.368778	0.119167
	ULK1													-0.41184	-0.83545	-0.87075	-0.65932	-0.7169	-0.59189
	UNC13B							0.014305	-0.59881	-0.73498	-0.52671	-0.60695	-0.65918
	UNC13D							0.410419	0.364535	0.427925	0.089223	0.095054	0.518415
	WDR45							-0.36936	-0.46545	-0.66997	-0.65637	-0.64188	-0.79198
	WDR45B	0.164673	-0.13043	-0.25169	0.186508	-0.017	0.079084
	WIPI1													0.532857	0.427946	0.716789	0.482181	0.382835	0.386657
	WIPI2							0.345599	-0.45193	-0.34198	-0.52253	-0.63159	-0.67978
	ZFYVE21													0.330053	0.237697	0.26643	0.28815	0.144222	0.299448
	ZFYVE26							0.266499	0.378969	0.49096	0.51191	0.21085	0.823672
		Remaining mRNA
	Oligo 2	0-20%						20-40%						40-60%						60-80%						80-100%						Not determined
	AKAP13																									-0.11062	-0.02211	-0.22672	-0.02797	0.232778	-0.17568
	ARHGEF2	0.147177	-0.09368	-0.27904	-0.25113	0.078121	-0.07313
	CHN1																									1.07578	0.771378	1.71175	-0.18051	1.01449	2.16303
	CPNE2							0.693012	0.313844	0.887862	0.766264	0.656455	0.72721
	CPNE7							0.387381	0.694355	1.10838	0.723781	0.450052	0.657904
	GAK	-0.22493	-0.38007	-0.32957	-0.22681	-0.17123	-0.23226
	GRAMD1C							0.445274	0.192931	0.484772	0.524913	0.447952	0.322844
	HS1BP3																			0.035435	0.076736	0.848784	0.873694	-0.064	0.798827
	ITSN1													-0.01782	-0.13455	0.108905	0.102169	-0.06804	-0.29514
	ITSN2																			-0.00216	-0.08137	0.411225	0.080829	-0.1057	0.382125
	LYST																									-0.29507	-0.43489	-0.60741	-0.62253	-0.52358	-0.58526
	PRKCD													-0.06681	-0.21722	-0.28755	-0.27235	-0.23141	-0.57341
	RAB11FIP1	0.165601	0.074802	0.040181	0.20714	0.179164	0.253565
	SMURF1													0.348285	0.184578	-0.22202	-0.06454	0.080249	0.324881
	SMURF2													-0.01448	-0.14805	0.087114	0.131625	-0.02771	-0.08826
	SNX10							0.421428	-0.01218	0.472823	0.21233	0.33814	0.217178
	SNX15							-0.38407	-0.68117	-0.63203	-0.50892	-0.63617	-0.705
	SNX31																															-0.1466	-0.38358	-0.38544	-0.40459	-0.31475	-0.50944
	SYTL2																									0.177562	0.106879	0.307591	0.224699	0.314769	0.084172
	SYTL4													0.066359	-0.04994	0.728643	0.558587	-0.11963	-0.29883
	SYTL5							-0.31352	-0.48702	-0.46749	-0.48787	-0.49951	-0.72597
	ULK1							-0.71939	-0.88903	-0.8427	-0.75838	-0.77402	-0.76262
	UNC13B							0.120199	-0.28513	-0.17058	0.424803	0.159157	0.055194
	UNC13D																			-0.44933	-0.53682	-0.75566	-0.60408	-0.00872	-0.59701
	WDR45							-0.17263	-0.06045	-0.38255	-0.04707	-0.06662	-0.19026
	WDR45B	-0.29433	-0.03344	-0.21889	-0.05672	-0.54089	-0.55827
	WIPI1													-0.13822	-0.08547	-0.29809	0.801767	-0.22579	-0.12681
	WIPI2	-0.07357	-0.14446	0.238648	0.154534	-0.10248	0.006109
	ZFYVE21							0.126173	-0.48569	-0.15496	0.265236	-0.30175	-0.42827
	ZFYVE26																			0.127787	-0.30181	0.090571	0.578091	-0.0825	-0.05857
		Remaining mRNA
	Oligo 3	0-20%						20-40%						40-60%						60-80%						80-100%						Not determined
	AKAP13																			-0.50155	-0.33315	-0.54497	-0.31452	-0.60902	-0.18801
	ARHGEF2							-0.06797	-0.30985	-0.41016	-0.33914	-0.10531	-0.3859
	CHN1																									-0.62091	-0.72968	-0.83737	-0.61276	-0.40131	-0.72005
	CPNE2	0.095382	0.038866	0.048928	0.43708	0.036301	0.145954
	CPNE7																			-0.11496	0.12809	0.66811	0.683162	0.288678	1.32576
	GAK							-0.5049	-0.54269	-0.63647	-0.46507	-0.35595	-0.07619
	GRAMD1C																			0.01689	0.093245	0.148661	0.368311	0.807874	0.244465
	HS1BP3													0.041802	0.269605	0.419468	0.153617	0.223512	-0.18674
	ITSN1													-0.17079	-0.17831	-0.19855	-0.09292	-0.33566	-0.23637
	ITSN2																									0.37256	0.471863	0.119964	0.107407	0.23987	0.407668
	LYST																			-0.20853	-0.2633	0.061624	0.177365	0.086075	0.062607
	PRKCD																			-0.21994	-0.28349	-0.40998	-0.28447	-0.43016	-0.59072
	RAB11FIP1							0.141701	0.263507	0.62736	0.247266	0.873682	0.68262
	SMURF1													0.00966	0.452459	0.407985	0.51498	0.4447	1.06542
	SMURF2							0.007016	0.041667	0.122509	0.353979	-0.02214	0.317565
	SNX10							0.152447	0.350961	0.564073	0.483701	0.39441	0.602378
	SNX15							0.547292	0.26143	1.86661	0.985915	-0.24265	0.425167
	SNX31																															-0.65311	-0.78131	-0.88565	-0.74621	-0.34012	-0.88163
	SYTL2													0.000876	0.310414	-0.24883	0.086853	-0.16245	0.263647
	SYTL4													-0.39355	-0.44392	-0.62499	-0.48045	0.639513	-0.72975
	SYTL5							-0.36204	-0.5312	-0.61267	-0.38276	-0.40024	-0.51506
	ULK1							-0.80917	-0.91693	-0.94837	-0.83901	-0.85237	-0.93247
	UNC13B													-0.07819	-0.47152	-0.2518	0.091192	-0.59627	-0.10992
	UNC13D							0.504091	0.7156	1.59665	1.23949	0.765779	1.55913
	WDR45													0.489201	0.222952	0.818182	0.349337	0.342888	-0.20047
	WDR45B	-0.35972	-0.35916	-0.21675	0.136101	-0.34787	-0.62924
	WIPI1													0.138914	0.311374	0.559876	0.440392	-0.12373	0.153253
	WIPI2	-0.31186	-0.38351	-0.11383	-0.16195	-0.40293	-0.61027
	ZFYVE21							0.327862	0.242181	0.485846	0.853872	0.192682	0.781974
	ZFYVE26							0.354521	0.262903	0.809215	0.448498	-0.00306	0.434261
	Fig. S1a
		Oligo 1						Oligo 2						Oligo 3
	AKAP13	-0.33455	-0.49351	-0.56578	-0.52783	-0.33932	-0.43027	-0.11062	-0.02211	-0.22672	-0.02797	0.232778	-0.17568	-0.50155	-0.33315	-0.54497	-0.31452	-0.60902	-0.18801
	ARHGEF2	0.102547	-0.34056	-0.19376	-0.10674	-0.29717	-0.06669	0.147177	-0.09368	-0.27904	-0.25113	0.078121	-0.07313	-0.06797	-0.30985	-0.41016	-0.33914	-0.10531	-0.3859
	CHN1	0.341797	0.018259	0.516211	0.149378	-0.01458	-0.04278	1.07578	0.771378	1.71175	-0.18051	1.01449	2.16303	-0.62091	-0.72968	-0.83737	-0.61276	-0.40131	-0.72005
	CPNE2	1.01797	1.24521	1.02011	0.983406	0.671699	0.283782	0.693012	0.313844	0.887862	0.766264	0.656455	0.72721	0.095382	0.038866	0.048928	0.43708	0.036301	0.145954
	CPNE7	0.267124	-0.08135	0.137927	0.157922	0.177412	0.419358	0.387381	0.694355	1.10838	0.723781	0.450052	0.657904	-0.11496	0.12809	0.66811	0.683162	0.288678	1.32576
	GAK	0.015801	-0.06578	0.1419	0.018807	-0.05073	-0.24324	-0.22493	-0.38007	-0.32957	-0.22681	-0.17123	-0.23226	-0.5049	-0.54269	-0.63647	-0.46507	-0.35595	-0.07619
	GRAMD1C	0.528561	0.283285	1.5093	1.53766	0.190023	0.794744	0.445274	0.192931	0.484772	0.524913	0.447952	0.322844	0.01689	0.093245	0.148661	0.368311	0.807874	0.244465
	HS1BP3	0.627107	0.600168	0.326249	0.594177	0.39307	-0.07633	0.035435	0.076736	0.848784	0.873694	-0.064	0.798827	0.041802	0.269605	0.419468	0.153617	0.223512	-0.18674
	ITSN1	-0.2247	-0.36314	-0.44897	-0.32313	-0.30412	-0.15453	-0.01782	-0.13455	0.108905	0.102169	-0.06804	-0.29514	-0.17079	-0.17831	-0.19855	-0.09292	-0.33566	-0.23637
	ITSN2	0.385107	0.531048	1.21013	0.788933	0.337623	0.561678	-0.00216	-0.08137	0.411225	0.080829	-0.1057	0.382125	0.37256	0.471863	0.119964	0.107407	0.23987	0.407668
	LYST	-0.14253	-0.33602	-0.24874	-0.24053	-0.19523	-0.21117	-0.29507	-0.43489	-0.60741	-0.62253	-0.52358	-0.58526	-0.20853	-0.2633	0.061624	0.177365	0.086075	0.062607
	PRKCD	-0.1691	-0.4709	-0.3456	-0.28904	-0.52192	-0.41514	-0.06681	-0.21722	-0.28755	-0.27235	-0.23141	-0.57341	-0.21994	-0.28349	-0.40998	-0.28447	-0.43016	-0.59072
	RAB11FIP1	1.02402	0.836358	3.23891	2.80509	1.21601	1.7801	0.165601	0.074802	0.040181	0.20714	0.179164	0.253565	0.141701	0.263507	0.62736	0.247266	0.873682	0.68262
	siSel_NT	-1.1e-16	1.48e-16	3.7e-17	-7.4e-17	-0.06941	-3.7e-17	-1.1e-16	1.48e-16	3.7e-17	-7.4e-17	-0.06941	-3.7e-17	-1.1e-16	1.48e-16	3.7e-17	-7.4e-17	-0.06941	-3.7e-17
	SMURF1	-0.31636	-0.35103	-0.45248	-0.32027	-0.17376	-0.44194	0.348285	0.184578	-0.22202	-0.06454	0.080249	0.324881	0.00966	0.452459	0.407985	0.51498	0.4447	1.06542
	SMURF2	-0.34936	-0.46989	-0.64074	-0.43636	-0.49446	-0.73711	-0.01448	-0.14805	0.087114	0.131625	-0.02771	-0.08826	0.007016	0.041667	0.122509	0.353979	-0.02214	0.317565
	SNX10	0.546839	0.602349	2.75631	2.85432	0.17972	0.51722	0.421428	-0.01218	0.472823	0.21233	0.33814	0.217178	0.152447	0.350961	0.564073	0.483701	0.39441	0.602378
	SNX15	0.405985	0.29458	0.604051	0.05467	0.058222	-0.347	-0.38407	-0.68117	-0.63203	-0.50892	-0.63617	-0.705	0.547292	0.26143	1.86661	0.985915	-0.24265	0.425167
	SNX31	0.440866	0.266064	0.871506	0.539864	0.234098	0.615197	-0.1466	-0.38358	-0.38544	-0.40459	-0.31475	-0.50944	-0.65311	-0.78131	-0.88565	-0.74621	-0.34012	-0.88163
	SYTL2	0.513364	0.592028	0.525384	0.617104	0.420607	0.853492	0.177562	0.106879	0.307591	0.224699	0.314769	0.084172	0.000876	0.310414	-0.24883	0.086853	-0.16245	0.263647
	SYTL4	0.310998	0.014305	0.02187	0.042712	0.004068	0.111888	0.066359	-0.04994	0.728643	0.558587	-0.11963	-0.29883	-0.39355	-0.44392	-0.62499	-0.48045	0.639513	-0.72975
	SYTL5	0.182406	0.181118	0.631544	0.287743	0.368778	0.119167	-0.31352	-0.48702	-0.46749	-0.48787	-0.49951	-0.72597	-0.36204	-0.5312	-0.61267	-0.38276	-0.40024	-0.51506
	ULK1	-0.41184	-0.83545	-0.87075	-0.65932	-0.7169	-0.59189	-0.71939	-0.88903	-0.8427	-0.75838	-0.77402	-0.76262	-0.80917	-0.91693	-0.94837	-0.83901	-0.85237	-0.93247
	UNC13B	0.014305	-0.59881	-0.73498	-0.52671	-0.60695	-0.65918	0.120199	-0.28513	-0.17058	0.424803	0.159157	0.055194	-0.07819	-0.47152	-0.2518	0.091192	-0.59627	-0.10992
	UNC13D	0.410419	0.364535	0.427925	0.089223	0.095054	0.518415	-0.44933	-0.53682	-0.75566	-0.60408	-0.00872	-0.59701	0.504091	0.7156	1.59665	1.23949	0.765779	1.55913
	WDR45	-0.36936	-0.46545	-0.66997	-0.65637	-0.64188	-0.79198	-0.17263	-0.06045	-0.38255	-0.04707	-0.06662	-0.19026	0.489201	0.222952	0.818182	0.349337	0.342888	-0.20047
	WDR45B	0.164673	-0.13043	-0.25169	0.186508	-0.017	0.079084	-0.29433	-0.03344	-0.21889	-0.05672	-0.54089	-0.55827	-0.35972	-0.35916	-0.21675	0.136101	-0.34787	-0.62924
	WIPI1	0.532857	0.427946	0.716789	0.482181	0.382835	0.386657	-0.13822	-0.08547	-0.29809	0.801767	-0.22579	-0.12681	0.138914	0.311374	0.559876	0.440392	-0.12373	0.153253
	WIPI2	0.345599	-0.45193	-0.34198	-0.52253	-0.63159	-0.67978	-0.07357	-0.14446	0.238648	0.154534	-0.10248	0.006109	-0.31186	-0.38351	-0.11383	-0.16195	-0.40293	-0.61027
	ZFYVE21	0.330053	0.237697	0.26643	0.28815	0.144222	0.299448	0.126173	-0.48569	-0.15496	0.265236	-0.30175	-0.42827	0.327862	0.242181	0.485846	0.853872	0.192682	0.781974
	ZFYVE26	0.266499	0.378969	0.49096	0.51191	0.21085	0.823672	0.127787	-0.30181	0.090571	0.578091	-0.0825	-0.05857	0.354521	0.262903	0.809215	0.448498	-0.00306	0.434261
	Fig. S1b
	Oligo 1	Oligo 1						Oligo 2						Oligo 3
	AKAP13	-0.451024	-0.220418	-0.274309	-0.157191	-0.323394	-0.342425	-0.260828	-0.367669	-0.101682	-0.139833	-0.139586	-0.126946	-0.74166	-0.65021	-0.68743	-0.55291	-0.33923	-0.39623
	ARAF	-0.361104	-0.190115	0.134303	0.0181571	-0.00915654	0.0972612	-0.0812739	-0.277202	0.13188	0.0391871	0.0884537	0.0852339	-0.13998	-0.22068	0.001073	0.135642	-0.04177	0.051531
	ARHGEF2	-0.340315	-0.416762	-0.291415	-0.137224	-0.165658	-0.0247931	-0.298038	-0.0556196	-0.0351978	0.016984	-0.017777	0.520881	-0.49762	-0.32493	-0.12415	-0.21443	-0.12658	0.029433
	CDC42BPB	-0.0855447	-0.116653	-0.0462101	0.0247184	0.0749574	0.164504		0.0357652	-0.06689	0.0555404	-0.0851826	-0.0275885	0.404302	-0.06446	0.248145	-0.06648	0.004679	-0.09052
	CHN1	-0.0694701	-0.0558172	-0.0181356	-0.0639839	-0.0193776	0.0404428	0.329599	0.512821	0.598322	0.559877	0.607061	0.571925	-0.51753	-0.56627	-0.31633	-0.34342	-0.33967	-0.30985
	CLINT1	0.367866	0.0964575	0.752109	0.500875	0.479938	0.133882	0.0473815	0.0589507	0.129658	0.224262	0.0050658	0.106647	0.113308	-0.06744	-0.00725	0.087365	-0.06991	0.150851
	CPNE1	-0.266331	-0.188808	-0.18317	-0.121883	-0.0995453	-0.0740543	0.041314	0.245341	0.0458148	0.199572	-0.0512906	0.156209	0.155505	-0.11551	0.100078	0.227092	0.108655	0.193523
	CPNE2	-0.00500115	-0.134265	0.103641	-0.171483	0.0211509	-0.0114436	0.0972337	-0.0712899	0.0872267	-0.0164919	0.0176737	0.0765478	-0.19097	-0.29189	-0.05269	-0.03742	-0.00521	-0.04771
	CPNE7	-0.121893	-0.0826597	-0.0867155	-0.118207	-0.0743254	-0.166462	0.333153	0.170999	0.328653	0.410338	0.142151	0.222719	0.017802	0.158812	0.248057	0.310233	0.070554	0.223008
	DAB2IP	-0.178873	0.0662519	-0.0543113	0.169393	0.127862	0.124791		-0.0763474	0.29172	0.469303	0.10808	0.191127	0.196598	-0.18763	0.216538	0.410352	-0.07334	0.13293
	DYSF	-0.180166	-0.062641	-0.0597822	0.0307617	-0.103082	-0.0685206	0.0821849	-0.164171	0.19099	0.155514	0.127153	0.121416	-0.22994	-0.09539	-0.11131	-0.11708	-0.05659	0.011668
	GRAMD1B		0.117945	-0.119804	0.0757061	0.078151	-0.0557784	-0.359922	-0.260131	-0.109515	0.0849996	0.0139877	0.0168971	0.215355	0.876799	0.522997	0.521748	0.475116	1.21429
	GRAMD4	-0.188833	-0.168677	-0.101654	-0.0257539	0.078597	0.034248	0.184538	0.297159	0.196433	0.22756	0.0616094	0.12836	0.279017	-0.06685	-0.15754	-0.13876	-0.05594	-0.08716
	HS1BP3	-0.1187	0.150593	-0.182486	0.027413	0.0673994	0.211485	-0.142525	-0.341288	-0.216498	-0.192831	-0.10388	-0.160265	0.114718	0.222347	0.068283	0.032928	0.123709	0.171419
	ITSN1	0.0375086	-0.43109	-0.292342	-0.247921	-0.43424	-0.388315	-0.370877	-0.193438	-0.208539	-0.046069	-0.0518011	-0.101302	-0.40154	-0.45732	-0.34855	-0.22824	-0.13319	-0.10717
	ITSN2	0.144814	0.0323673	0.240277	0.137774	0.104471	0.312239	0.451999	-0.103152	0.0266686	0.247824	0.086759	0.0793009	-0.1102	-0.13151	-0.12343	-0.02794	0.017685	-0.017
	LYST	-0.559921	-0.165869	-0.433817	-0.304898	-0.371007	-0.308763	-0.28189	-0.347556	-0.291901	-0.365109	-0.243619	-0.214369	-0.32838	-0.39588	-0.32917	-0.32173	-0.29096	-0.31498
	MTM1	-0.0432246	-0.292945	-0.108621	-0.115935	0.0219624	-0.0762056	0.315332	0.202676	0.368117	0.309555	0.304587	0.150259	-0.03312	-0.21339	-0.04144	-0.11014	-0.01489	-0.03719
	NCF4	0.165415	0.0481034	0.158417	0.308162	0.0818714	0.163453	0.335569	0.0386479	0.392192	0.26534	0.0804093	0.11846	0.39114	0.109396	0.287241	0.358102	0.128452	0.200765
	NOXO1	0.0183819	0.0933829	0.0842457	0.105651	-0.105276	0.208949	-0.421995	-0.138364	-0.180199	-0.224615	-0.124851	-0.168056	0.615169	0.155681	0.574713	0.44901	0.308214	0.342923
	NSMAF	-0.267667	-0.26836	-0.140634	-0.0604031	-0.099575	0.0922517	0.00775372	0.243404	0.237312	0.253589	0.166605	0.260267	0.167236	-0.06156	0.049586	0.131853	0.070665	0.168033
	PLA2G4A	-0.686016	-0.27494	-0.454692	-0.460663	-0.3389	-0.356275	0.174562	-0.167299	0.0455589	0.144611	0.0107055	0.0416715	0.098283	-0.11142	0.063206	0.04331	-0.02802	0.050677
	PLCD1	0.0680872	0.298458	0.124349	0.184878	0.361311	0.300491	-0.362675	-0.540752	-0.295398	-0.302712	-0.315252	-0.115711	-0.28865	-0.14851	-0.20107	-0.18146	-0.043	0.124522
	PLCL2	0.0610062	0.15755	-0.0495305	0.0732162	0.098242	-0.0173777	-0.275964	0.0435391	0.21075	0.122276	0.161393	0.0464882	0.437255	0.049706	0.314198	0.170055	0.00269	0.031792
	PRKCD	-0.51151		-0.360584	-0.312579	-0.115683	-0.108208	-0.212348	-0.388904	-0.280627	-0.243355	-0.291836	-0.306531	-0.56343	-0.43185	0.00301	-0.23339	0.009525	-0.02087
	PRKCZ	0.142162	-0.166416	0.117426	0.0537301	0.0637689	-0.029855	-0.13671	-0.195105	-0.175637	-0.0478928	-0.136004	0.0119175	0.441324	0.808386	0.381971	0.403817	0.219493	0.437693
	RAB11FIP1	0.366363	0.64507	0.802586	0.598723	0.353488	0.374927	-0.019099	0.20275	0.223701	0.0403726	-0.117505	0.0734611	-0.06725	0.131186	0.012549	-0.05194	0.018639	0.070752
	RACGAP1	0.144138	0.204609	0.216182	0.462743	0.249109	0.252859	-0.0528151	-0.256802	-0.103446	-0.0555379	-0.205853	-0.0821741	0.716053	0.305272		0.4292	0.417984	0.425081
	RAF1	0.339941	0.459412	0.113785	0.360447	0.126042	0.591241	-0.195646	-0.349426	-0.0379106	-0.128276	-0.173433	-0.0825123	0.037071	0.282073	0.304804	0.580482	0.354874	0.819302
	SBF1	0.0270009	-0.265207	-0.101364	-0.0870428	-0.0636959	-0.133949	-0.565765	-0.336326	-0.20648	-0.30288	-0.181001	-0.0263087	0.154882	0.455676	0.321465	0.4306	0.253031	0.291216
	SNX10	-0.0748193	0.0424906	0.180212	0.0820891	0.0119548	0.168409	-0.415449	-0.250566	-0.230042	-0.165174	-0.158241	-0.233087	0.254441	0.245136	0.016525	0.049688	0.082599	0.063316
	SNX7	0.261912	-0.125824	0.240805	0.0673867	0.0962959	0.108892	-0.139448	-0.125546	-0.0464483	-0.0455813	0.0489486	0.150589	0.208257	-0.12939	0.013175	0.007627	0.038422	0.093184
	SYNGAP1	-0.0791946	0.0466365	0.183262	0.137482	0.0142916	-0.0211664	-0.1939	-0.0864073	-0.146582	-0.034015	-0.100876	-0.170935	-0.27722	-0.20982	-0.1815	-0.2617	-0.19564	-0.24149
	SYTL1	-0.371957	-0.105981	0.0511519	-0.0183393	-0.129627	0.0242444	0.0665583	-0.045267	0.14221	0.169315	0.0934736	0.105438	-0.09685	-0.21073	0.005782	-0.00297	-0.0411	0.040111
	SYTL2	0.142673	0.511801	0.356387	0.245964	0.114464	0.721748		-0.203637	-0.273759	-0.141925	-0.200985	-0.155835	-0.09725	-0.09854	-0.01708	-0.02315	0.02807	0.139724
	SYTL4	-0.0975487	0.109156	0.175445	0.264902	0.125471	0.168285	-0.223961	-0.0739368	0.00354979	0.071374	0.0502837	0.0514026	-0.68745	-0.75117	-0.45997	-0.68714	-0.34735	-0.39959
	SYTL5	-0.0398158	-0.232361	-0.036513	0.0555842	-0.0975398	0.0584042	-0.527987	-0.231203	-0.448337	-0.383044	-0.368588	-0.184636	0.165971	0.066457	-0.08048	-0.03406	0.090285	-0.02745
	TPTE	-0.270754	-0.298357	-0.25011	-0.179013	-0.203102	-0.0939332		-0.0352222	-0.160075	0.00545837	-0.0646234	-0.0914192	0.099819	-0.01921	0.07561	0.036816	-0.06533	0.10014
	UNC13B	-0.642457	-0.388857	-0.361631	-0.264595	0.062897	-0.153856	-0.269611	-0.293811	-0.0894651	-0.159489	-0.0680932	0.107424	0.088185	-0.14788	0.057022	0.032352	-0.19944	-0.21081
	UNC13D	0.453521	0.1792	0.331709	0.462986	0.226527	0.163004	-0.273311	-0.302538	-0.0729885	-0.269163	-0.202301	-0.206975	-0.12556	-0.3116	0.038683	0.066717	-0.00849	0.09159
	VAV2	0.288979	0.334426	0.246022	0.227354	0.194196	0.155455	-0.00784419	-0.1489	-0.106178	-0.00659749	-0.00245464	0.120304	-0.19627	-0.01531	0.049203	0.202233	0.131901	0.237924
	VPS36	-0.280353	-0.164916	0.0566623	0.105857	-0.0755486	-0.186333	0.528934	0.170162	0.0918667	0.279218	0.0803845	0.0866315	-0.30142	-0.01669	-0.03243	0.00571	-0.00282	0.461236
	WBP2	-0.233944	-0.151802	0.237577	0.354986	0.143953	0.220972	0.241227	-0.142943	0.143742	0.053869	-0.0400324	0.0677067	-0.06168	-0.20246	0.148326	-0.10503	-0.00047	0.131998
	WBP2NL	-0.486144	-0.491862	-0.362459	-0.429679	-0.303925	-0.204232	-0.523483	-0.312885	-0.459737	-0.373773	-0.353823	-0.195978	0.291346	0.016011	0.027989	-0.0398	0.049028	0.090619
	WDR45	-0.510893	-0.690312	-0.394136	-0.432064	-0.304161	-0.292853	-0.426054	-0.177881	-0.271696	-0.114463	-0.0192668	-0.0245247	-0.17322	-0.26714	-0.08909	-0.12122	-0.09997	-0.07522
	WIPI1	0.242086	0.460538	0.370257	0.441672	0.393897	0.246451	-0.178403	-0.0986768	-0.115762	-0.161934	-0.0454293	-0.141662	0.587226	-0.18019	0.09612	-0.08229	0.161583	0.042795

[truncated: 7 more sheets: Fig. S3, Fig. S4, Fig. S5, Fig. S6, Fig. S7, Fig. S8, Fig. S9]
